# Supplementary material for: Models of ultrasonic radiomics and clinical characters for lymph node metastasis assessment in thyroid cancer: a retrospective study
Source: PeerJ. 2023 Jan 12;11:e14546. doi: 10.7717/peerj.14546 (PMC9840861; doi:10.7717/peerj.14546)
Supplement: Data S1 — All clinical information and ultrasonic radiomics data for nodules. [file peerj-11-14546-s001.xlsx]

## Sheet: Sheet1
lymph	size	machine	sex	age	composition	echogenicity	shape	margin	echogenicfoci	score	TIRADS	WBC	NEUT	LYM	HB	RBC	PLT	ALT	AST	ALB	BUN	CREA	UA	Ca	TT3	TT4	FT3	FT4	TPO	ANTITGAB	ANTITPOAB	TG	UWBC	URBC	UPRO	original_firstorder_10Percentile	original_firstorder_90Percentile	original_firstorder_Energy	original_firstorder_Entropy	original_firstorder_InterquartileRange	original_firstorder_Kurtosis	original_firstorder_Maximum	original_firstorder_MeanAbsoluteDeviation	original_firstorder_Mean	original_firstorder_Median	original_firstorder_Minimum	original_firstorder_Range	original_firstorder_RobustMeanAbsoluteDeviation	original_firstorder_RootMeanSquared
0	8	1	1	36	2	2	3	0	4	11	5	4.73	2.479	1.901	158	5.13	251	31	23	49.7	3.26	66.7	361	2.4	1	9	3.72	1.83	0.231	10	15.1	26.62	0	0	0	-0.388549	1.60058	3311.74	0.855006	1.11297	2.36336	2.14522	0.624591	0.520304	0.428415	-0.873992	3.01922	0.456149	0.918444
0	7.8	2	0	43	2	3	3	0	0	8	5	5.72	3.541	1.819	134	4.48	291	34	23	41.3	4.2	62.6	374	2.25	1	9.05	2.95	1.2	1.646	33.63	101.4	5.11	0	1	0	-0.613941	1.2357	1854.44	0.984633	1.10743	2.61756	2.01325	0.588046	0.130428	-0.119134	-0.979156	2.99241	0.432282	0.725727
0	6	2	1	54	2	2	0	0	5	9	5	6.87	3.737	2.638	138	4.42	231	119	52	42.4	8.64	97.4	438	2.31	1.1	7.59	4.33	1.56	3.583	10	10.88	7.37	0	0	0	0.895722	1.97044	4558.18	0.00546989	0.671697	2.23488	2.23912	0.35015	1.34503	1.23768	-0.00801658	2.24713	0.272847	1.40594
0	4	1	0	51	2	2	0	0	3	7	5	4.2	2.26	1.6	139	4.5	225	11	15	50	4.25	49.1	328	2.51	1.15	8.55	3.24	1.26	2.795	384.9	113.4	1.3	0	0	0	0.0468457	1.31829	987.513	0.406494	0.557878	3.65983	2.22646	0.375451	0.653015	0.630671	-0.640771	2.86723	0.242893	0.821018
0	7	2	0	55	2	2	0	0	3	7	5	5.64	3.502	1.771	144	4.83	268	27	21	44.1	6.69	59.7	304	2.41	1.21	9.49	3.4	1.41	1.127	415.5	143.2	15.54	0	0	1	-0.401449	0.984756	2386.4	0.999984	0.590644	5.0146	2.06961	0.439923	0.156718	-0.0157221	-0.895661	2.96527	0.258716	0.622265
1	11	3	0	37	2	2	0	2	3	9	5	4.11	2.532	1.171	132	4.12	207	11	16	47.7	3.3	57.7	279	2.3	0.97	7.6	3.21	1.29	0.858	64.65	29.63	1.69	0	0	0	-0.174806	1.10128	4535.23	0.680161	0.675574	4.03166	2.26477	0.400179	0.485988	0.475747	-0.687742	2.95251	0.275333	0.714368
0	14	1	0	58	2	2	0	0	3	7	5	8.57	5.013	3.068	141	4.65	254	96	49	44.9	5.03	53.6	335	2.32	1.09	9.56	3.19	1.36	2.552	99.62	75.33	17.73	3	1	1	-0.66626	1.45703	12056.5	0.984862	1.22001	2.0492	1.99665	0.653426	0.285609	0.190094	-0.994725	2.99137	0.509966	0.820311
0	4.3	1	1	53	2	2	3	0	3	10	5	5.19	2.548	2.299	155	5.27	188	22	19	45	4.64	70.6	375	2.3	1.1	6.45	3.67	1.23	2.715	10	10.63	4.97	0	0	0	0.620357	2.05979	4801.45	0.22544	0.873505	3.38169	2.33046	0.479894	1.33371	1.37083	-0.769869	3.10033	0.351915	1.45952
0	11	1	0	48	2	2	0	0	1	5	4	5.34	2.435	2.59	144	5	248	18	20	47.3	4.95	72.6	323	2.33	1.13	8.1	3.3	1.16	4.554	726.5	411	2.03	0	0	0	0.272761	2.23894	11727.1	0.209466	1.37758	2.0414	2.4894	0.679427	1.23176	1.18697	-0.704065	3.19347	0.554857	1.45532
0	11	1	0	34	2	2	0	0	1	5	4	4.56	3.096	1.272	143	4.71	259	6	10	46	3.48	60.6	293	2.36	1.02	9.5	3.48	1.73	2.576	39.22	10.35	8.63	0	0	2	-0.112925	1.20632	2253.98	0.921479	0.575416	3.67369	1.83787	0.415857	0.336784	0.111627	-0.435719	2.27359	0.276958	0.62323
0	6	1	1	59	2	2	0	0	0	4	4	7.27	4.813	1.839	144	4.7	280	17	17	44.9	5.75	81.2	711	2.41	0.94	7.4	3.54	1.29	1.665	10	14.58	18.72	0	0	1	0.386335	1.25576	3458.2	0.00330856	0.420692	3.23335	1.83071	0.266392	0.856271	0.849096	-0.0343571	1.86507	0.185101	0.923029
0	5	1	0	59	2	2	3	0	0	7	5	5.45	3.423	1.7	150	5.03	240	20	18	46.8	4.74	55.3	239	2.5	1.04	8.85	3.38	1.36	1.672	10.5	23.19	81.76	0	0	1	-0.326636	1.38699	1845.94	0.956178	0.927233	2.79311	1.9621	0.539206	0.402567	0.448015	-1.03086	2.99297	0.383323	0.786914
0	4.6	5	1	55	2	2	3	2	0	9	5	5.5	3.322	1.859	173	5.34	198	45	33	47.4	4.23	55	447	2.37	0.92	7.7	3.05	1.26	1.169	10	32.36	16.95	0	0	0	0.832806	1.34708	957.895	-3.20343e-16	0.279177	4.49756	1.7585	0.185421	1.05373	1.03852	0.289146	1.46935	0.121231	1.08346
0	6	1	0	50	2	2	3	0	3	10	5	5.86	3.592	1.799	113	4	233	15	28	45	5.23	62.1	253	2.46	1.22	10.98	3.05	1.19	1.558	10	17.8	8.03	0	0	0	-0.204287	0.977403	3406.91	0.689744	0.378141	3.90837	2.12364	0.33603	0.511845	0.540178	-0.747864	2.87151	0.212694	0.693687
0	8	2	0	72	2	2	0	0	4	8	5	8.58	5.646	2.634	128	4.1	306	11	14	45.6	10.66	126.8	512	2.54	0.87	7.73	2.96	1.33	2.354	37.41	18.59	0.06	0	0	2	-0.585781	1.36968	3669.86	0.922121	0.902522	2.41607	2.19699	0.563344	0.329948	0.2666	-0.836482	3.03348	0.419182	0.775067
0	4	1	0	52	2	2	0	0	4	8	5	3.84	1.801	1.809	134	4.15	279	41	30	46.7	3.8	48.5	227	2.4	0.99	7.8	3.55	1.48	1.561	102.9	20.6	0.72	0	0	0	0.0647975	1.64955	1417.45	0.34188	1.02378	1.86879	1.83187	0.483839	0.886446	0.906259	-0.21569	2.04756	0.381631	1.05563
0	5	1	1	52	2	2	3	0	3	10	5	6.41	3.955	2.16	147	4.66	224	31	31	44.2	4.23	60.9	319	2.33	1.21	8.1	2.79	1.09	2.461	10	16.94	24.17	0	0	0	-0.170947	1.22795	2314.14	0.662195	0.599528	3.90332	1.94504	0.42418	0.428644	0.369804	-1.05261	2.99764	0.265939	0.715209
1	5	3	1	34	2	2	3	2	3	12	5	7.68	4.785	2.22	150	4.86	234	27	19	45.7	4.7	67.9	397	2.35	0.87	6.24	3.68	1.38	1.145	148.2	26.61	5.33	0	0	0	0.534396	1.41505	4126.4	0.167687	0.538179	6.46659	2.3691	0.333007	0.94762	0.938031	-0.749895	3.11899	0.20434	1.06079
0	7.2	1	0	42	2	2	3	2	0	9	5	7.25	4.843	1.849	145	4.47	202	25	26	45.8	3	53.2	268	2.4	0.98	6.8	3.15	1.05	1.48	10.07	20.56	21.33	0	0	1	0.25326	1.86478	6463.49	0.317534	0.507376	5.26389	2.31176	0.421534	1.15274	1.18828	-0.768739	3.08049	0.234871	1.31198
0	3.9	1	0	34	2	2	3	2	0	9	5	9.17	5.658	2.861	131	4.36	320	65	37	42.2	4.6	58.9	365	2.44	0.99	5.83	3.17	1.11	2.123	460.3	19.5	0.14	2	0	2	-0.758537	1.90948	1058.84	0.511713	0.628466	2.8864	2.1585	0.593023	0.627632	0.47468	-0.865257	3.02375	0.375926	1.01986
0	3.6	3	0	52	2	2	3	2	3	12	5	7.67	5.009	2.163	140	4.56	234	11	16	45.6	5.1	55.6	263	2.54	1.07	8.22	2.75	0.87	2.824	10	8.07	10.11	0	0	0	-0.46484	0.592352	1410.82	0.960632	0.420474	8.25457	2.26223	0.4164	0.037916	-0.128461	-0.80122	3.06345	0.191593	0.654446
0	6.3	2	0	17	2	2	0	0	4	8	5	7.63	4.242	2.999	138	4.59	266	14	13	50	3.9	62.3	367	2.65	1.01	7.04	3.34	1.23	2.157	573.3	600	0.08	0	0	0	-0.0996759	1.21025	3118.38	0.612897	0.547786	3.46325	1.88902	0.380067	0.474095	0.412385	-0.909446	2.79847	0.249352	0.688783
1	7	1	0	69	2	2	3	2	3	12	5	5.56	3.848	1.312	126	3.96	256	18	19	43.5	6.8	61.2	294	2.44	0.79	7.17	2.51	1.1	2.789	10	8.56	14.86	0	0	0	0.78469	1.75941	6333.6	-3.20343e-16	0.541511	2.5696	2.25279	0.302246	1.26259	1.22993	0.0386085	2.21418	0.223226	1.31548
0	7	1	0	60	2	2	3	2	0	9	5	6.69	4.556	1.86	144	4.72	273	12	16	45.7	3.9	47.1	243	2.45	1.09	8.16	3.23	1.26	0.998	10	12.5	42.37	0	0	0	0.747777	1.43533	4214.23	-3.20343e-16	0.426286	2.73151	1.82037	0.247338	1.09056	1.00905	0.266487	1.55388	0.181571	1.12989
1	5.8	2	1	45	2	2	3	2	0	9	5	6.23	3.289	2.417	162	5.5	184	17	19	47.5	3.6	75.5	353	2.6	0.97	5.1	3.79	1.25	2.031	10	7.8	16.97	0	0	0	-0.323164	0.670942	1179.5	0.981119	0.508888	5.25391	2.09109	0.315612	0.143453	0.0792124	-0.642698	2.73379	0.221361	0.432485
1	4.8	1	0	27	2	2	0	2	3	9	5	6.24	3.819	2.109	153	5.03	184	23	20	50.5	6.9	60.8	359	2.6	0.82	8.41	3.28	1.36	3.418	192.2	239.5	0.15	2	0	0	-0.0345384	1.34832	3387.69	0.511844	0.637319	3.23013	1.94957	0.417605	0.537811	0.446457	-1.05665	3.00622	0.282716	0.760332
0	5	3	0	42	2	2	3	2	0	9	5	3.4	1.438	1.629	139	4.04	176	11	19	44.2	6.4	50.7	238	2.45	0.88	7.25	2.76	1.46	0.543	45.26	7.56	0.93	0	0	0	0.0555494	1.38799	2331.71	0.339418	0.783789	2.27722	2.04115	0.42432	0.706811	0.682581	-0.427787	2.46894	0.323055	0.868255
0	4.7	4	1	36	2	3	3	2	3	13	5	5.87	3.616	1.873	159	4.85	274	16	17	46.4	5.2	71	293	2.51	1.14	9.11	3.45	1.24	3.896	10	5.69	29.02	0	0	0	-0.138625	0.777481	926.64	0.731528	0.445838	5.91115	2.21882	0.299983	0.288537	0.288891	-0.834866	3.05369	0.194491	0.505454
0	9	1	0	56	2	2	3	2	3	12	5	5.24	1.928	2.861	131	4.4	258	15	23	41	5.4	55.7	297	2.34	0.9	6.84	3.13	1.2	6.714	10	8.66	251.5	1	0	0	-0.555633	1.27526	12953.1	0.915522	1.1267	2.20038	1.9325	0.576426	0.357745	0.40676	-1.0603	2.99281	0.438564	0.783587
0	10.5	2	1	35	2	2	0	2	3	9	5	6.26	4.113	1.628	161	5.41	216	94	36	48.5	5	77.4	307	2.53	0.9	6.45	3.71	1.43	1.013	1620	17.15	0.04	0	0	0	-0.286265	1.48919	10731.6	0.845125	1.07242	2.53677	2.16838	0.51464	0.626931	0.666997	-0.798643	2.96703	0.382715	0.905688
0	4.4	3	0	63	2	2	0	0	3	7	5	6.78	4.38	1.98	125	4.17	431	10	19	44	5.8	61.6	333	2.55	0.98	9.71	3.17	1.55	1.859	10	14.25	31.23	1	0	1	0.439958	1.22481	2290.2	0.0225378	0.43447	3.63224	2.07973	0.244727	0.861105	0.846398	-0.078603	2.15834	0.179178	0.915079
0	5.6	4	1	55	2	2	3	2	4	13	5	5.75	3.904	1.478	155	4.97	228	23	21	45.1	5.7	67.9	389	2.42	1.09	9.61	3.65	1.55	0.904	10	14.8	17.25	0	0	0	1.44103	2.31052	6195.9	-3.20343e-16	0.433292	4.30471	3.11594	0.274264	1.84492	1.79057	1.14974	1.9662	0.182162	1.87948
1	6	1	0	17	2	2	0	2	3	9	5	6.15	3.665	2.159	143	4.83	241	11	16	45.9	4.7	56.7	305	2.55	0.89	7.29	2.72	1.3	3.788	1823	13.15	0.22	0	0	0	-0.177877	0.439333	280.27	0.959384	0.323301	8.50305	1.82071	0.216534	0.129096	0.0866416	-1.64743	3.46814	0.141549	0.327005
1	4.6	1	0	53	2	2	3	3	0	10	5	5.47	3.583	1.521	126	4.01	246	16	18	41.3	4.3	49.1	169	2.36	0.92	6.67	3.42	1.1	0.784	10	5	6.46	0	0	0	0.841507	1.74997	2802.7	-3.20343e-16	0.426702	2.73394	1.83256	0.258514	1.31294	1.3508	0.318454	1.5141	0.181873	1.35345
1	6	1	0	29	2	2	3	0	1	8	5	7.02	4.984	1.601	126	5.34	334	7	14	46	3.4	44.5	224	2.48	1.17	9.6	3.18	1.5	1.803	485	15.87	0.62	0	0	0	-0.0680351	1.39125	4087.72	0.554409	0.74141	3.21893	1.9679	0.492025	0.545625	0.461544	-1.03305	3.00095	0.321178	0.841545
0	4.6	1	0	40	2	3	3	0	0	8	5	5.4	3.24	1.571	138	4.6	315	25	18	46.8	6.2	46.3	293	2.58	1.44	8.4	4.02	1.36	2.353	10	10.35	21.74	0	0	1	-0.606326	1.86451	1488.86	0.993872	0.849977	3.3929	2.10062	0.593613	0.224167	0.0701139	-0.909721	3.01034	0.390283	0.808088
1	5	3	1	53	2	2	0	0	4	8	5	7.21	4.081	2.322	148	4.53	190	25	22	41.6	5.3	80.1	415	2.29	1	7.7	3.37	1.13	2.317	10	7.75	28.71	0	0	0	-0.139672	1.98051	3167.26	0.768182	1.05651	2.50815	2.22404	0.655075	0.566349	0.290095	-0.820135	3.04418	0.470437	0.977463
0	6.9	1	0	56	2	2	0	2	0	6	4	5.01	2.851	1.769	146	4.74	282	18	19	43.7	3.6	35.5	205	2.47	0.84	7.81	2.59	1.12	0.404	10	12.52	6.82	2	0	0	0.231009	0.940742	3065.57	0.257093	0.362109	6.33326	1.82429	0.2339	0.619877	0.651055	-1.66644	3.49073	0.151856	0.698343
0	7.1	3	1	55	2	2	3	0	0	7	5	5.82	3.05	2.113	155	5.31	329	45	33	45.3	4.1	61.4	349	2.43	1.11	8.16	4.04	1.34	0.923	10	5	5.32	0	0	0	0.405621	1.27411	14035.1	0.0493017	0.522269	5.43232	2.03698	0.285624	0.83317	0.816394	-0.9558	2.99278	0.21037	0.907342
0	6.4	3	1	29	2	2	3	2	3	12	5	7.85	3.996	2.952	157	5.32	332	31	18	47.7	4.4	70.6	330	2.51	0.9	9.1	3.05	1.45	0.872	10	6.01	101.4	0	0	0	-0.0727619	1.8408	5983.01	0.561236	1.04819	2.45606	2.35271	0.589648	0.716147	0.548841	-0.755306	3.10802	0.435488	1.01304
1	5.6	1	0	33	2	2	0	2	3	9	5	4.94	3.621	1.072	138	4.94	370	11	19	45.3	4.6	45.1	239	2.47	1.25	9.61	3.37	1.53	0.695	10	24.28	30.95	0	0	0	0.671863	1.63745	2703	0.0259814	0.524175	2.9879	1.81677	0.302603	1.12084	1.09948	-0.0316359	1.84841	0.218308	1.18313
0	6.6	3	0	33	2	2	3	2	3	12	5	6.74	4.057	2.271	136	4.35	248	9	14	43.7	6.6	59.3	272	2.33	0.86	5.2	2.88	1.02	2.275	11.3	7.07	2.23	1	0	1	-1.06273	1.2842	60158.4	0.937229	1.1919	2.40762	1.76341	0.693408	-0.113384	-0.362338	-1.33306	3.09647	0.507588	0.847642
0	3.3	1	1	41	2	2	0	2	3	9	5	4.79	3.128	1.322	158	5.34	262	26	24	47.5	5.6	64.6	334	2.56	1.1	7.57	4.07	1.23	1.069	10	10.36	500	0	0	0	0.859636	1.56265	1167.04	-3.20343e-16	0.320492	3.33634	1.82456	0.216658	1.13838	1.09397	0.266898	1.55766	0.143713	1.17313
1	8.1	1	0	28	2	2	0	2	3	9	5	7.75	5.014	2.209	128	4.07	330	13	13	45.4	3.6	37.1	284	2.44	1.22	7.86	3.8	1.22	2.197	10	11.68	50.83	0	0	0	-0.0125394	1.30712	2455.32	0.471988	0.955284	1.97477	1.82979	0.46674	0.607204	0.451456	-0.162656	1.99245	0.382901	0.803404
0	7	3	1	50	2	2	0	0	3	7	5	6.23	4.037	1.688	157	5	291	10	12	45.9	5.4	56.9	306	2.38	1.05	8.11	3.62	1.46	2.053	10	6.54	29.49	0	0	2	-0.789457	0.589633	2430.92	0.753912	0.568572	5.73541	2.04131	0.417929	-0.254705	-0.438636	-0.886235	2.92754	0.262148	0.619948
1	9	3	0	81	2	2	3	2	4	13	5	6.57	4.257	1.728	138	4.71	276	14	14	44	5.2	45.1	281	2.42	0.84	6.25	2.71	1.27	1.144	10	9.17	18.94	0	0	0	0.0934863	1.81181	7714.78	0.371617	1.02393	2.30414	2.0825	0.553625	0.834206	0.681952	-0.918675	3.00118	0.429293	1.06016
1	36	4	1	32	2	2	0	2	3	9	5	6.1	3.605	1.69	146	4.66	242	22	18	41.4	5.88	66.6	290	2.22	1.12	8.3	3.53	1.18	0.865	10	10.87	55.2	0	0	2	0.935481	2.20005	147970	0.0481567	0.738706	3.77803	2.48802	0.408919	1.5822	1.62411	-0.704696	3.19271	0.29464	1.6626
0	10	1	0	30	2	2	0	0	3	7	5	5.17	3.128	1.68	135	4.43	222	12	20	45.5	3.3	47.9	272	2.37	1.01	7.46	3	1.24	1.075	10.42	16.25	12.43	0	0	1	0.865023	1.46892	13605.6	0.0121185	0.315673	4.77644	1.82577	0.202389	1.17714	1.20815	-0.301596	2.12736	0.133685	1.20752
0	4.3	2	0	48	2	2	3	2	3	13	5	5.83	4.751	0.799	138	4.68	285	10	24	48.2	5.3	58.2	241	2.36	1.09	7.98	3.43	1.31	7.05	420.5	600	5.58	0	0	1	0.395367	1.5728	4466.17	-3.20343e-16	0.713598	2.60231	2.16747	0.381411	0.925232	0.847313	0.0385681	2.1289	0.292802	1.03169
0	21	1	1	40	2	2	3	0	4	11	5	7.06	4.702	1.758	161	5.05	216	31	20	49.8	4.67	75.2	449	2.48	1.17	9.51	3.51	1.49	0.508	10	12.54	13.83	0	0	1	-0.703902	2.05878	52032.8	0.952544	1.85012	1.72101	2.4838	0.891552	0.575887	0.471174	-0.703902	3.18771	0.781902	1.16607
0	11	1	0	45	2	2	0	0	1	5	4	5.87	3.54	1.949	141	4.58	232	13	20	43.8	3.8	63.5	354	2.43	1.04	6.97	3.05	1.11	2.319	10	16.81	77.32	0	0	0	0.284981	1.40202	11279.2	0.188873	0.564397	5.18222	1.96641	0.350474	0.781128	0.755312	-1.03195	2.99836	0.237818	0.910824
1	24	1	0	58	2	2	0	0	4	8	5	4.06	1.839	1.851	132	4.48	219	24	26	41.5	7.1	51	239	2.45	0.87	7.2	2.86	1.16	0.872	1112	7.68	44.62	0	0	1	0.113004	1.19578	18699.3	0.228056	0.603063	2.43493	1.82625	0.34058	0.679277	0.688655	-0.407823	2.23407	0.255279	0.794187
1	13	1	0	21	2	2	0	2	3	9	5	6.93	4.539	2.079	147	5.13	288	51	33	47.5	3.9	48.8	343	2.34	1.44	12.2	3.53	1.35	1.167	97.7	11.95	26.71	3	0	2	0.200255	1.81183	8884.55	0.273808	0.83802	2.50465	2.32754	0.486535	0.989146	0.973812	-0.766691	3.09423	0.36374	1.15586
0	7	6	1	53	2	2	0	0	3	7	5	5.88	3.934	1.541	164	5.24	285	26	23	47.1	3.9	57.2	338	2.42	1.11	10.2	3.43	1.45	0.755	10	14.31	6.48	0	1	1	0.946275	2.23901	5209.02	0.0490335	0.672748	3.3712	2.67431	0.392279	1.53243	1.5003	-0.188162	2.86248	0.279076	1.61063
0	14	2	0	48	2	2	0	2	3	9	5	5.83	4.751	0.799	138	4.68	285	10	24	48.2	5.3	58.2	241	2.36	1.09	7.98	3.43	1.31	7.05	420.5	600	5.58	0	0	1	0.194967	1.30999	18523	0.0798074	0.557513	3.43372	2.0573	0.355675	0.652388	0.538965	-0.62351	2.68081	0.246639	0.790527
1	5.4	1	1	38	2	2	0	0	1	5	4	4.72	2.483	1.959	145	4.83	157	19	18	48.6	5.76	60	334	2.44	1.15	6.9	4.23	1.13	1.881	10	10.14	32.65	2	1	1	-0.309148	2.14167	3007	0.973326	0.902932	3.38336	2.64473	0.698806	0.459689	0.103621	-0.644523	3.28925	0.494461	1.00301
1	10	3	0	16	2	2	0	0	3	7	5	10.47	8.146	1.654	124	4.18	229	8	17	41.4	2.3	37.6	244	2.35	1.48	13.9	2.8	1.18	2.44	44.78	83.73	1.64	0	0	0	0.14267	1.37468	15476.4	0.350282	0.641146	2.57471	1.96554	0.368665	0.732512	0.720959	-0.460761	2.4263	0.267106	0.863501
0	10.2	1	0	55	2	2	3	0	0	7	5	9.98	6.277	3.044	149	5.23	417	24	19	47.7	5	56.9	372	2.54	0.88	9.08	2.86	1.38	1.39	170.3	398.3	8.23	0	0	0	-0.178125	1.32519	6158.63	0.709422	0.639205	3.58812	2.14195	0.458565	0.483969	0.37822	-0.876516	3.01847	0.289812	0.777647
0	9	2	0	51	2	2	3	0	3	10	5	6.16	3.524	2.119	155	4.88	150	9	16	46.8	4.79	55.4	258	2.38	1.08	7.48	3	1.18	2.995	18.67	134.7	25.67	0	2	0	0.300719	1.44825	16784.4	0.109011	0.53714	3.69698	2.3272	0.351873	0.849659	0.813444	-0.77356	3.10076	0.239297	0.965752
1	12	1	0	53	2	2	0	2	4	10	5	7.96	4.076	3.28	161	5.17	285	56	27	47.9	5.1	54	362	2.65	0.8	4.13	2.76	0.91	1.704	10	8.35	172.1	0	0	0	0.480377	1.89837	11747.4	0.158794	0.702721	3.3886	2.5007	0.436432	1.16795	1.17055	-0.699191	3.19989	0.295493	1.29573
1	18	1	1	28	2	2	0	0	3	7	5	6.82	4.747	1.562	163	5.5	202	17	16	47.3	6	56.3	392	2.5	1.21	8.68	3.65	1.24	1.348	10	8.88	9.68	0	0	0	-0.0638068	1.67179	21696.9	0.554152	0.7388	3.12828	1.97669	0.49137	1.00631	1.1558	-1.00197	2.97865	0.336666	1.18416
0	7.6	3	0	57	2	2	3	0	2	9	5	4.21	2.64	1.259	124	4.22	131	8	14	43.7	7	50.5	201	2.34	1.01	11.1	3.16	1.53	1.576	10	8.28	2.56	1	0	0	-0.3306	1.56141	11899.9	0.906018	1.09155	2.14428	2.04655	0.593496	0.497124	0.348584	-0.839989	2.88653	0.462515	0.856694
0	7.5	1	0	48	2	2	3	2	3	12	5	4.34	2.522	1.328	135	4.47	240	19	23	45.3	4.08	55.3	345	2.48	1.12	8.7	3.58	1.29	1.53	10	12.1	12.43	0	0	0	-0.053653	1.0692	3832.89	0.579929	0.579936	5.51597	2.41416	0.384173	0.49788	0.427571	-0.732302	3.14646	0.242664	0.724258
1	8.4	4	1	40	2	2	0	2	3	9	5	6.24	4.156	1.728	155	4.87	216	29	29	47.9	3.7	74.9	408	2.54	0.91	5.88	3.46	1.04	1.753	731	7.48	0.48	0	0	0	-0.452935	1.26788	13925.5	0.978936	1.03249	2.19885	2.06301	0.564704	0.288804	0.140448	-0.93951	3.00252	0.425237	0.728004
1	10.4	1	0	25	2	2	3	0	1	8	5	7.76	5.44	1.847	138	4.34	271	13	16	45.2	3.9	45.9	311	2.38	0.82	7.81	2.93	1.29	1.69	2187	364.9	0.43	1	0	0	-0.571032	1.43615	6417.67	0.882422	1.24706	1.9816	2.19626	0.675774	0.494176	0.379111	-0.832322	3.02858	0.53467	0.915741
0	10	1	0	54	2	1	0	0	1	4	4	8.45	6.43	1.724	155	4.86	186	22	24	49.5	6.11	73.3	372	2.4	1.04	7.8	3.13	1.17	4.864	11.3	11.84	310.2	0	0	0	-0.227873	1.64159	13711.1	0.655366	1.06994	2.28065	2.07662	0.5834	0.720656	0.759766	-0.921572	2.99819	0.436817	1.00607
1	16	3	0	46	2	1	0	0	3	6	4	6.4	4.115	1.933	152	4.94	289	41	28	45.8	3.6	55.9	242	2.53	1.21	9.59	3.39	1.28	2.366	10	7.37	96.61	4	2	1	0.199116	1.71371	98703.7	0.250391	0.882516	2.31441	2.09533	0.475362	1.02963	1.08163	-0.778807	2.87414	0.366966	1.17517
1	10.4	2	1	35	2	2	0	2	1	7	5	4.38	2.269	1.84	141	4.57	199	21	19	41	5	63.9	385	2.41	1.1	6.61	3.83	1.34	0.941	151.9	11.11	1.39	0	0	2	0.152604	1.54368	11946.2	0.213444	0.683336	2.71072	2.04398	0.420946	0.704035	0.555284	-0.847996	2.89198	0.31011	0.873746
1	8	1	1	51	2	2	3	2	4	13	5	7.17	3.994	2.137	152	5.09	220	22	22	44.2	6.92	77.2	485	2.27	1.47	8.7	3.57	0.94	0.701	10	15.77	24.27	0	1	1	0.524669	1.79808	6838.06	0.250319	0.731035	2.85881	2.06927	0.428781	1.14188	1.19675	-0.430392	2.49967	0.303148	1.25959
1	10	2	1	42	2	2	0	0	0	4	4	9.23	5.64	2.963	151	4.98	255	108	58	48	5.13	85.7	417	2.39	0.83	6.54	3.41	1.29	2.411	12.5	11.71	34.43	3	0	2	-0.599971	1.33277	4385.45	0.895801	1.31992	1.89887	1.98095	0.625252	0.448116	0.590317	-1.01245	2.9934	0.504457	0.854647
0	7	1	0	65	2	2	0	0	3	7	5	6.38	3.847	2.061	128	4.23	206	14	24	46.5	6.99	57.4	283	2.38	1.27	10.75	3.52	1.33	0.859	10	13.43	12.91	0	0	0	1.02674	2.0106	8485.1	0.246542	0.539928	9.88422	2.23857	0.376885	1.47197	1.56666	-0.821018	3.05959	0.222706	1.58068
1	5	1	0	62	2	3	3	0	4	12	5	5.31	2.687	2.23	125	4.09	230	14	17	39.4	5.38	52.4	284	2.22	1.04	8.78	3.01	1.43	3.448	10	7.59	30.68	2	0	0	0.300042	1.97191	2122.51	0.38004	0.965917	3.06462	2.18537	0.592746	0.921585	0.80208	-0.855481	3.04085	0.410066	1.19353
0	7	2	0	49	2	2	3	0	3	10	5	4.38	1.958	1.94	121	4.38	259	15	16	39.5	5.78	44	263	2.23	1.09	7.13	3.31	1.11	1.464	10	12.85	31.43	0	0	0	0.678674	1.74274	6380.35	0.0218902	0.520211	2.92728	2.07379	0.313744	1.16127	1.12795	-0.598207	2.67199	0.222442	1.22612
0	4.8	1	0	54	2	2	3	0	0	7	5	4.25	2.469	1.462	132	4.62	264	16	16	39.8	5.51	52.2	232	2.3	1.01	7.38	3.56	1.25	1.227	10.34	27.9	16.1	1	0	0	-0.214336	1.81089	1553.3	0.8367	0.890863	2.94939	2.17318	0.558851	0.599391	0.545867	-0.855757	3.02893	0.352044	0.971433
0	2	1	1	48	2	2	3	0	0	7	5	3.86	2.54	1.038	140	4.65	248	13	20	41.2	7.7	64.1	237	2.15	0.89	4.96	3.06	1.12	1.121	10	31.41	24.48	0	0	1	0.268249	1.06949	585.309	0.244481	0.336003	5.43927	1.99996	0.253734	0.639051	0.617175	-0.817301	2.81726	0.151777	0.7338
1	14	1	0	49	2	3	0	2	1	8	5	4.72	2.648	1.619	132	4.76	232	16	15	39.8	4.39	35.3	238	2.1	1.29	9.43	3.51	1.3	1.001	10	13.39	111.5	0	0	1	-0.589609	1.25073	6847	0.999876	1.06173	3.04319	2.1355	0.57221	0.179904	-0.0233521	-0.872738	3.00824	0.388071	0.742757
0	8	4	1	58	2	2	3	2	3	12	5	7.51	4.934	1.99	157	5.35	220	24	22	48	6.55	79.9	403	2.49	1.09	7.15	3.84	1.5	1.397	10	6.28	8.18	0	0	0	0.892318	1.8288	9984.03	0.00706455	0.455588	3.21969	2.4236	0.282118	1.34082	1.3226	-0.0821326	2.50573	0.199041	1.38845
1	9	2	1	40	2	2	3	0	3	10	5	5.65	3.537	1.559	159	5.19	216	30	18	42.1	5.18	79.8	414	2.36	1.07	8.2	3.54	1.39	0.679	10	14.25	6.15	0	0	0	0.227894	1.4171	8859.61	0.164196	0.529843	3.45969	2.02936	0.344606	0.805975	0.79306	-0.772921	2.80228	0.229509	0.925293
0	5	1	1	54	2	2	0	0	3	7	5	6.2	4.408	1.6	134	4.68	167	17	22	46.3	5.25	61.6	272	2.39	1.09	9.49	3.26	1.38	1.157	10	11	9.54	1	0	0	-0.148714	1.18293	1410.23	0.657289	0.531239	4.09386	1.91722	0.423473	0.397202	0.358915	-1.09314	3.01036	0.232602	0.723111
0	5	1	1	58	2	3	3	2	0	10	5	3.76	2.042	1.109	124	5.92	388	21	20	44.8	4.94	66.5	275	2.26	1.05	7.37	3.53	1.26	1.143	155.9	231.6	35.45	0	0	1	0.597663	1.78142	1336.33	-3.20343e-16	0.626697	2.21333	1.92069	0.36994	1.04118	0.841379	0.319131	1.60156	0.293986	1.12493
1	6	1	1	48	2	2	0	3	3	10	5	3.86	2.54	1.038	140	4.65	248	13	20	41.2	7.7	64.1	237	2.15	0.89	4.96	3.06	1.12	1.121	10	31.41	24.48	0	0	1	-0.284214	0.672225	1006.77	0.999079	0.471843	5.19092	1.99849	0.31587	0.115158	-0.0164112	-0.756058	2.75455	0.20842	0.430591
0	4	4	0	34	2	2	3	0	0	7	5	3.54	1.752	1.398	128	4.33	226	16	23	46.4	5.84	54.4	186	2.32	1.21	8.94	3.43	1.27	2.515	12.38	11.61	1.46	3	0	2	0.766413	1.79426	5141.82	0.279149	0.489452	7.14383	2.3449	0.371798	1.20728	1.2681	-0.763126	3.10802	0.222028	1.32721
0	5	2	1	55	2	2	0	0	3	7	5	6.38	3.707	1.888	155	5.06	267	25	17	47.5	6.34	61.7	277	2.47	1.1	7.2	3.84	1.39	2.256	12.78	21.14	15.78	0	0	1	0.638823	1.78691	8690.13	-3.20343e-16	0.825186	1.68316	2.00217	0.390782	1.2004	1.17699	0.292006	1.71017	0.320824	1.27844
0	5.4	4	0	45	2	2	0	0	3	7	5	7.22	5.032	1.848	136	4.5	369	18	20	43.6	4.65	46.4	304	2.29	0.87	7.4	2.91	1.17	1.473	10	15.92	21.29	0	0	1	0.173242	1.70452	4770.23	0.350494	0.937247	3.17536	2.69457	0.545226	1.05572	1.2689	-0.631998	3.32657	0.377734	1.25701
0	6	3	0	32	2	2	0	0	3	7	5	3.94	2.726	0.831	125	4.69	187	8	13	44.9	4.39	55.1	254	2.26	1.1	9.92	3.48	1.49	1.469	10	18.73	5.11	0	0	1	0.0235132	2.29651	5470.67	0.457224	1.64161	1.83934	2.54907	0.767376	1.02655	0.819063	-0.671014	3.22008	0.629352	1.35265
1	8	3	1	47	2	2	3	2	3	12	5	5.06	3.082	1.569	155	5.01	183	43	28	49	4.4	81	322	2.41	1.31	9.35	3.83	1.53	1.649	10	12.91	4.46	0	0	1	0.0118079	1.59394	15871	0.423408	0.850994	2.64673	2.0494	0.484079	0.783884	0.814858	-0.947058	2.99646	0.358375	0.98356
1	4.3	1	0	48	2	3	3	0	0	8	5	5.75	3.318	2.041	135	4.47	264	17	24	44.5	6	47.6	341	2.48	1.05	7.95	2.71	1.28	1.154	10	15.02	13.25	0	0	0	-0.744686	1.47359	3000.51	0.874321	1.07979	3.51817	2.0487	0.667886	-0.0613246	-0.416053	-0.944214	2.99291	0.432561	0.829097
1	9	3	0	38	2	2	0	3	3	10	5	5.77	2.475	2.85	101	4.31	346	10	16	44.9	3.9	39.2	140	2.43	1.09	6.76	3.25	1.24	0.884	371	91.94	4.39	0	0	0	-0.381188	1.20498	7395.91	0.919816	0.787209	2.91286	2.06269	0.477664	0.321349	0.229781	-0.933409	2.9961	0.354344	0.672323
0	3.4	2	0	42	2	2	0	0	3	7	5	4.38	2.387	1.612	125	3.82	243	25	22	41.6	5.2	51.8	248	2.29	1.2	6.41	3.54	1.11	2.081	466	156.4	1.28	0	0	0	0.588336	1.51692	7459.45	-3.20343e-16	0.505434	2.66396	1.9871	0.280918	1.0496	1.02324	0.0241302	1.96297	0.203574	1.10628
0	4.8	3	0	61	2	2	3	0	3	10	5	6.1	3.501	2.147	126	4.16	295	33	30	48.6	5	51.5	334	2.54	0.82	7.15	3.09	1.27	1.284	13.26	20.18	2.67	0	0	0	0.540321	1.2565	7128.62	0.0677919	0.387439	4.90458	2.04311	0.244088	0.900522	0.892538	-0.762883	2.806	0.164571	0.956301
1	11	2	0	47	2	2	0	2	0	6	4	7.12	4.77	1.858	143	4.65	295	10	17	41.6	3.5	51.2	275	2.3	1.28	7.88	3.24	1.35	3.802	62.53	442.1	0.05	0	0	0	0.0356664	1.43292	24377.5	0.3992	0.716238	2.44077	1.98477	0.417013	0.689887	0.64623	-0.516189	2.50096	0.308891	0.858198
0	7	3	1	49	2	3	3	2	3	13	5	9.39	5.925	2.714	133	4.7	301	15	16	41.8	6	86.9	338	2.28	1.14	7.46	3.51	1.32	1.785	72.56	16.42	0.25	0	0	0	-0.510514	1.54521	9868.24	0.974866	1.42138	1.90812	2.06207	0.692292	0.407709	0.300027	-0.933406	2.99548	0.565032	0.892451
1	4	3	0	26	2	2	0	0	3	7	5	7.2	4.392	2.218	133	4.34	378	9	15	47.4	4.8	49.9	285	2.49	1.17	8.19	3.56	1.38	0.977	10	19.86	16.06	0	0	1	-0.673355	0.945199	1825.34	0.98961	0.738905	4.61737	2.03596	0.501495	0.0360748	-0.0400078	-0.954843	2.99081	0.3052	0.694997
0	7	4	1	44	2	2	0	2	3	9	5	4.96	3.224	1.359	166	5.48	165	65	31	46.5	4.9	71.6	380	2.46	1.39	7.59	3.67	1.32	1.501	10	10.63	4.99	0	0	1	1.15122	2.21433	11429.7	0.333492	0.419996	7.04205	2.68683	0.398256	1.54994	1.59746	-0.633764	3.32059	0.192732	1.67724
0	3.3	1	0	54	2	3	0	0	3	7	5	7.66	5.063	2.107	134	4.71	336	18	21	43.5	3.9	42.7	359	2.4	1.32	7.18	3.67	1.25	2.249	10	9.69	10.03	0	3	0	-0.333481	1.6113	1208.3	0.994229	1.20451	2.9288	2.27629	0.626451	0.357167	0.0554753	-0.785171	3.06146	0.436989	0.851372
0	6.9	1	0	48	2	2	3	0	2	9	5	5.85	2.621	2.58	148	4.89	248	8	18	42.6	6.3	57.6	393	2.39	1.24	9.19	3.31	1.26	1.558	10	14.7	64.36	0	0	1	0.114814	1.66148	4664.95	0.277831	1.00809	1.74899	1.82719	0.508259	0.909536	1.02624	-0.368519	2.19571	0.415376	1.0771
0	13	1	1	51	2	1	0	0	4	7	5	7.12	4.998	1.581	158	4.99	276	26	24	46.3	5.1	65.6	391	2.47	0.95	6.31	3.06	1.34	1.019	10	7.57	40.36	0	0	0	0.340851	1.63441	11485.7	0.0557471	0.694437	2.18818	1.82504	0.384287	1.03524	1.07614	-0.503367	2.32841	0.296293	1.13442
1	4	1	0	42	2	3	3	0	0	8	5	10.12	7.327	2.307	137	4.89	302	46	17	45.1	4.4	36.6	330	2.5	1.4	12.61	3.76	1.72	0.635	10	6.98	2.8	0	0	0	0.429156	1.6014	1689.53	0.419725	0.339952	6.6545	2.0703	0.399164	1.03643	1.15595	-0.91893	2.98923	0.151849	1.22986
1	7.9	1	1	61	2	2	3	2	1	10	5	4.61	2.568	1.48	162	5.39	208	26	27	46.4	4.5	73.9	356	2.35	1.3	7.39	3.52	1.21	1.255	10	6.91	15.99	0	0	0	0.505274	1.88384	11833.1	0.224765	0.794872	4.73063	2.15671	0.46543	1.1614	1.20761	-0.868549	3.02526	0.323958	1.30965
0	8	1	0	37	2	3	3	2	3	13	5	6.67	4.642	1.607	144	4.93	298	18	21	43.6	4.6	53.1	299	2.42	1.01	7.4	3.17	1.27	1.538	10	10.02	31.58	0	0	1	0.474708	1.72107	4697.42	0.362305	0.557894	4.15034	2.17213	0.426889	0.894505	0.80707	-0.854742	3.02687	0.258977	1.07234
0	7	1	0	54	2	1	0	0	1	4	4	7.24	3.91	2.802	154	5.16	260	13	18	44.4	6	61.1	356	2.34	1.12	8.11	3.82	1.44	2.513	10	18.2	37.23	0	0	0	1.07036	1.64469	4868.67	-3.20343e-16	0.328191	5.17587	1.83614	0.207349	1.34343	1.35753	0.181507	1.65463	0.13697	1.37185
0	8	2	0	53	2	2	0	0	3	7	5	3.95	2.789	0.849	132	4.37	221	10	15	43.2	7.1	60.5	189	2.4	0.98	6.9	3.17	1.24	3.721	573.3	13.52	0.12	0	0	1	0.0596884	1.35305	10159.5	0.311913	0.681956	2.83925	1.98798	0.398732	0.617462	0.530003	-0.4459	2.43388	0.290994	0.788201
0	8.7	1	0	35	2	2	0	3	3	10	5	5.19	3.176	1.619	144	4.78	184	19	20	43.3	3.6	53.7	274	2.27	1.05	5.5	3.2	1.07	2.788	10	8.86	34.37	0	0	1	0.45109	1.57348	14591.9	0.177364	0.549254	3.62622	2.08691	0.355518	1.05574	1.09587	-0.922045	3.00896	0.243678	1.15034
0	10	1	0	52	2	3	0	2	3	10	5	3.98	2.229	1.5	136	4.76	238	23	21	45.7	5.5	40	255	2.52	1.03	6.8	3.25	1.18	2.082	10	17.76	39.27	0	0	0	0.504428	2.05166	8763.47	0.230506	0.81166	3.67873	2.55894	0.502909	1.21775	1.21463	-0.675015	3.23396	0.340217	1.38146
0	5	1	1	41	2	2	0	0	3	7	5	6.76	4.522	1.771	161	4.89	185	23	26	46.3	3.9	68.6	352	2.53	0.86	4.54	3.62	1.3	1.101	10	14.4	18.36	0	0	1	1.09579	2.08763	6244.1	0.149319	0.538775	7.31928	2.39375	0.346817	1.57936	1.64681	-0.728694	3.12245	0.221035	1.65199
1	3.6	1	1	52	2	3	3	0	0	8	5	8.79	6.188	2.197	153	5.02	284	56	27	49.2	4.4	53.5	394	2.65	1.04	6.64	3.82	1.49	1.762	17.34	11.71	4.17	0	0	1	-0.897308	1.98406	1206.34	0.990083	1.35248	2.04618	2.06638	0.796631	0.362722	0.478691	-0.93259	2.99897	0.650237	0.993978
0	10	1	0	42	2	1	3	0	3	9	5	4.41	3.052	1.16	123	4.27	257	16	18	40.1	4.4	53.7	286	2.41	1.26	5.71	3.37	0.91	6.454	10	11.23	28.23	0	0	0	0.610371	1.90598	15692.1	0.248816	0.738617	5.28808	2.30556	0.452672	1.32579	1.45796	-0.782104	3.08766	0.308044	1.45288
1	10	3	0	47	2	3	0	2	0	7	5	7.99	5.225	2.189	96	4.83	417	12	15	48.5	3.3	57.1	315	2.53	1.07	10.1	3.27	1.46	1.834	10	16.16	13.19	0	0	0	-0.447092	1.00312	7650.91	0.943757	0.754584	3.34255	2.09963	0.443514	0.239201	0.189588	-0.906917	3.00655	0.311098	0.610898
0	5.1	1	0	36	2	3	3	0	3	11	5	8.27	5.764	2.018	129	4.52	278	130	58	40.8	4.6	46	313	2.31	1.2	8.4	2.79	1.16	1.345	10	13.45	4.37	1	0	1	1.06135	1.63148	4038.51	-3.20343e-16	0.305923	3.48999	1.82616	0.183956	1.35452	1.36728	0.463411	1.36275	0.132307	1.37438
1	5	1	0	49	2	2	3	0	3	10	5	5.36	3.811	1.27	141	4.73	250	14	18	48.2	4.4	47.1	216	2.59	1.17	9.28	3.42	1.67	1.636	10	12.43	17.97	0	0	0	0.508628	2.32788	7506.26	0.336253	0.971087	3.52735	2.38934	0.584288	1.24282	1.23387	-0.745181	3.13452	0.403399	1.45719
0	8	1	0	53	2	2	0	0	4	8	5	4.61	2.651	1.6	127	3.96	240	12	17	42.6	5.4	56.7	196	2.42	1.07	8.81	2.94	1.43	0.866	10	20.3	13.15	0	0	0	0.519353	1.33159	9306.42	0.0629549	0.40612	3.37076	1.81894	0.25047	0.922724	0.925473	-0.319962	2.1389	0.170687	0.977439
1	6.6	1	0	49	2	3	3	2	0	10	5	7.05	4.336	2.341	131	4.41	377	14	19	45.9	5.7	51.8	309	2.51	1.27	9.86	3.35	1.58	1.682	288.7	444.1	1.82	0	0	1	0.111327	1.18915	3214.53	0.192345	0.442183	3.65815	1.82478	0.329608	0.538341	0.429145	-0.427583	2.25237	0.222674	0.686239
0	6.2	2	1	53	2	2	3	0	4	11	5	6.08	5.204	0.468	152	4.89	251	32	25	41.9	5.5	83.8	398	2.41	0.95	7.2	3.2	1.38	0.61	12.75	32.3	15.16	0	0	0	0.16742	1.56367	6274.09	0.195088	0.835363	2.0327	1.93362	0.433616	0.896521	0.955048	-0.644075	2.57769	0.341007	1.03069
0	5.1	1	1	50	2	2	3	2	3	12	5	8.25	4.356	3.102	174	5.63	251	20	22	48.3	5.4	81	367	2.5	1.04	9.5	3.04	1.29	1.787	10	8.78	6.28	0	0	0	-0.0249841	1.62312	3434.99	0.470201	0.685709	3.29256	2.11635	0.436946	0.934574	0.961474	-0.891143	3.00749	0.292758	1.09041
0	9	2	0	37	2	2	3	2	3	12	5	6.35	3.854	2.038	131	4.19	303	41	29	49.3	4.9	49.1	384	2.49	1.11	7.7	3.27	1.3	1.577	10	11.86	15.01	1	1	2	0.381896	1.38435	19570.4	0.0582199	0.579733	3.22193	2.2781	0.315921	0.841615	0.79254	-0.584325	2.86243	0.235949	0.927673
0	6	1	0	56	2	2	3	0	4	11	5	4.98	3.103	1.499	153	4.97	170	41	37	46.2	3.8	45.6	269	2.57	1.06	7.77	2.91	1.12	1.661	10	5	11.95	0	0	1	0.0362906	2.13148	4954.06	0.465709	1.17476	3.40064	2.30103	0.68463	1.30231	1.52594	-0.787253	3.08829	0.466712	1.5618
0	14	3	0	63	2	2	0	0	4	8	5	3.79	2.297	1.289	135	4.34	175	15	20	43.3	6.7	74.1	363	2.42	1.13	9.74	3.24	1.32	1.523	222	295.4	26.52	0	0	0	-0.13305	1.79219	36306.1	0.589677	1.11026	2.03498	2.13472	0.594152	0.783151	0.717362	-0.877161	3.01188	0.471554	1.04888
0	5	1	0	53	2	2	3	0	0	7	5	3.46	2.45	0.82	135	4.25	210	11	14	44	4	57.9	194	2.49	1	9.4	2.95	1.51	1.036	10	6.06	16.56	2	0	0	0.443049	2.32184	4977.75	0.402636	0.907872	3.46779	2.52359	0.601607	1.29325	1.31309	-0.691792	3.21538	0.401985	1.51841
0	3.8	1	0	44	2	3	3	0	0	8	5	4.38	2.3	1.8	110	4.3	245	12	15	42.5	3.4	48.1	293	2.34	0.95	7.31	2.84	1.21	2.395	10	14.78	4.94	0	0	1	-0.617839	1.72525	2147.25	0.995222	1.29518	2.21305	2.09026	0.76491	0.289588	-0.0762197	-0.912198	3.00246	0.609106	0.92529
1	4.7	1	0	42	2	2	3	0	0	7	5	3.66	1.911	1.519	144	4.45	299	11	20	44.4	4.5	59.4	310	2.37	0.94	7.9	2.99	1.26	1.263	81.01	10.71	3.88	0	0	0	0.854241	2.02181	8582.45	0.282072	0.505546	7.50483	2.25051	0.395936	1.32765	1.37182	-0.818874	3.06938	0.238678	1.45716
0	5.9	1	0	31	2	3	3	0	3	11	5	4.3	2.331	1.66	131	4.35	190	14	16	43.6	3.9	62.6	256	2.45	0.87	8.38	2.47	1.18	2.763	10	9.31	15.31	0	0	0	-0.267608	1.48417	5070.79	0.67198	0.893524	3.00478	1.94269	0.549141	0.672467	0.684701	-1.05532	2.99801	0.387995	0.969128
0	6.6	1	0	59	2	2	3	2	4	13	5	4.83	3.202	1.319	120	4.12	135	14	22	46.7	5.6	58	304	2.57	0.87	8.03	2.88	1.43	2.289	10	25.99	37.26	0	0	0	0.338678	1.76002	6190.5	0.380947	0.787022	4.47721	2.03019	0.490473	0.99872	1.04347	-0.965194	2.99538	0.315509	1.19707
0	6	1	0	50	2	2	0	0	3	7	5	7.22	4.7	2.101	145	4.88	314	18	17	47.1	4.2	63.1	249	2.49	0.81	8.26	2.62	1.45	3.135	10	18.49	5.32	0	2	0	-0.118031	1.53104	3877.04	0.549185	0.906989	3.19729	2.03754	0.553825	0.783498	0.871411	-0.966125	3.00366	0.372405	1.05551
0	13	4	0	56	2	2	0	3	6	13	5	8.4	3.662	4.099	148	5.17	354	13	16	46.6	5.6	50.9	287	2.35	0.99	8.7	2.86	1.34	1.326	16.78	10.13	6.44	0	0	0	0.0994604	1.84419	26068.8	0.451909	0.932116	2.94339	2.21465	0.546681	1.057	1.18693	-0.832656	3.0473	0.381906	1.25867
0	9.2	1	0	50	2	2	3	0	0	7	5	7.22	4.7	2.101	145	4.88	314	18	17	47.1	4.2	63.1	249	2.49	0.81	8.26	2.62	1.45	3.135	10	18.49	5.32	0	2	0	-0.557225	1.42501	5579.45	0.792185	0.790535	2.78076	2.07396	0.538596	0.445007	0.374898	-0.934794	3.00875	0.362762	0.819645
0	3.5	2	1	31	2	2	3	0	0	7	5	6.32	2.838	3.059	150	5.09	243	11	18	45.6	6.2	96.3	394	2.41	1.21	9.29	3.13	1.5	0.304	10	8.95	12.14	0	0	1	1.17182	1.81272	4663.5	-3.20343e-16	0.338585	2.44923	2.01829	0.197554	1.47617	1.46204	0.79696	1.22133	0.146861	1.49556
1	6.4	1	0	63	2	2	0	0	3	7	5	6.08	3.295	2.359	135	4.32	228	16	18	47.4	6.4	67.5	345	2.5	0.81	6.6	2.9	1.1	1.486	10	5	6.65	3	1	0	-0.427934	1.21611	3256.44	0.907414	0.822021	3.14255	2.0029	0.513247	0.333365	0.264912	-0.991605	2.9945	0.347006	0.737447
1	24	1	1	27	2	2	3	3	4	14	5	5.39	2.981	1.671	166	5.29	201	12	14	46.1	4.7	81.8	412	2.58	0.74	7.49	3.02	1.8	0.785	10	5	26.24	0	0	0	0.080277	1.87326	40689.7	0.439083	1.01081	2.66392	2.25833	0.569979	1.03232	1.13922	-0.810196	3.06852	0.416863	1.24427
0	7	1	0	56	2	3	3	2	0	10	5	6.42	3.698	2.067	145	4.45	322	24	24	45.9	4.3	45.3	401	2.46	1.48	8.19	3.5	1.25	0.728	10	13.92	44.48	0	0	0	0.491814	1.92947	7281.04	0.250868	0.742791	4.05095	2.22899	0.47126	0.987463	0.88717	-0.826042	3.05503	0.320016	1.16681
0	4.4	3	0	45	2	2	3	0	0	7	5	7.08	5.848	1.027	144	4.56	255	10	13	45.6	3.4	48.4	227	2.4	1.2	9.46	3.26	1.14	0.995	501	15.8	75.11	0	0	0	-0.623996	0.576239	2100.84	0.776727	0.423612	8.19973	2.08242	0.403095	-0.134431	-0.270986	-0.918171	3.00059	0.207307	0.628584
0	5.6	2	0	56	2	2	3	2	0	9	5	8.47	6.166	1.872	147	4.81	227	27	19	46.3	4.8	46.2	370	2.45	1.4	11.7	3.8	1.55	1.673	10	14.72	73.88	2	0	0	0.571082	1.33486	3820.59	0.0304197	0.375829	7.15332	2.2805	0.275404	0.915884	0.813553	-0.750382	3.03088	0.17325	0.995786
1	7	3	0	45	2	2	0	0	4	8	5	5.62	3.372	1.95	131	4.31	212	12	15	44.9	3.6	52.8	204	2.35	1.16	8.45	2.9	1.15	1.91	10	8.17	13.18	0	0	1	-0.400934	1.68754	12398.6	0.875965	1.37276	1.92996	1.98087	0.6949	0.61197	0.690236	-1.01105	2.99192	0.549262	1.00831
0	11	1	0	29	2	2	3	0	4	11	5	6.43	4.514	1.472	134	4.97	319	17	20	47.7	3.3	73.4	327	2.52	1.16	9.28	2.76	1.31	2.138	10	12.14	16.83	0	0	0	0.52401	1.74113	18366	0.104477	0.638688	4.21232	2.27136	0.383135	1.15051	1.1627	-0.801569	3.07293	0.276455	1.25049
0	8.1	5	0	63	2	2	3	2	3	12	5	6.31	4.045	1.723	137	4.48	251	17	18	46.5	3.2	49	329	2.48	1.06	9.7	3.16	1.36	1.886	52.38	76.14	26.12	4	1	0	1.03235	1.76294	47841.8	-3.20343e-16	0.410957	2.65749	2.19672	0.233412	1.40841	1.42047	0.141941	2.05478	0.177678	1.43664
1	4.6	1	0	47	2	2	3	0	0	7	5	8.13	5.756	2	134	4.58	302	19	22	40.1	4.8	49.1	286	2.43	1.08	9.29	2.77	1.42	1.077	10	5.31	19.3	1	0	0	0.143556	1.82652	3102.28	0.350547	0.817776	3.38448	2.14652	0.530619	0.887532	0.854666	-0.875702	3.02222	0.367252	1.12711
0	5.5	1	1	62	2	2	3	0	0	7	5	4.64	2.352	1.568	141	4.56	171	15	23	46.1	6	77.8	260	2.45	1.2	8.14	3.35	1.26	3.988	329.5	119.9	12.74	0	0	0	0.385858	1.95656	5035.15	0.391525	0.702054	4.32749	2.18264	0.519675	1.09345	1.14741	-0.851661	3.0343	0.320118	1.30979
0	4.2	1	0	53	2	2	3	2	0	9	5	7.48	4.129	2.812	140	4.93	391	10	14	41.5	4.8	58.7	298	2.47	0.96	6.33	3.51	1.33	2.179	10	12.75	10.11	0	0	0	0.491854	1.63347	2488.4	0.00591476	0.366947	2.85845	1.82374	0.286978	1.01794	0.981117	-0.119725	1.94346	0.190529	1.08572
0	3.4	1	0	42	2	2	3	0	3	10	5	4.23	2.665	1.282	136	4.35	277	16	20	47.3	6.5	47.3	187	2.38	1.06	8.72	3.96	1.51	1.342	10	11.96	2.77	0	0	0	0.16522	1.90025	3173.46	0.444099	0.986351	3.3608	2.14981	0.602051	1.02568	1.0565	-0.88055	3.03036	0.398833	1.29374
0	5.5	1	1	60	2	2	0	0	4	8	5	7.06	3.932	2.203	148	5.06	351	17	16	45.5	5.3	67.4	394	2.49	1.19	8.06	4.25	1.48	2.307	10	10.54	14.7	0	0	0	0.486152	1.48963	1643.27	-3.20343e-16	0.530409	2.39631	1.81934	0.296697	1.00472	1.00223	0.0847611	1.73458	0.217898	1.06825
0	4.2	1	1	49	2	2	3	0	0	7	5	7.45	6.333	0.872	143	4.64	194	24	23	47.2	4.3	72.6	352	2.44	0.69	4.95	2.73	1.24	1.155	10	12.71	12.86	0	0	1	-0.139315	1.79801	4587.17	0.565743	1.19762	2.76895	1.97413	0.657606	0.864766	0.929147	-1.01992	2.99404	0.48644	1.18044
1	6.7	1	0	30	2	3	3	0	3	11	5	7.82	4.927	2.401	118	4.91	285	10	15	47.7	3.6	49	228	2.49	1.12	8.77	3.39	1.28	0.753	430.8	10.99	0.04	1	0	0	0.118788	1.47282	1665.23	0.0794167	0.669579	2.55207	1.82993	0.388631	0.636158	0.520535	-0.26808	2.09801	0.287282	0.791964
0	6.5	1	0	41	2	2	0	2	3	9	5	4.51	2.413	1.718	137	4.48	233	12	18	45.8	4.6	54.7	264	2.43	1.18	7.99	3.45	1.33	1.661	10	8.93	8.26	2	0	0	0.300017	1.48788	7870.4	0.255062	0.576289	5.39494	2.04065	0.39368	0.906199	0.946872	-0.95841	2.99906	0.255459	1.05286
1	3.5	1	1	35	2	2	3	0	3	10	5	5.81	3.097	2.231	157	5.2	196	16	18	44.3	4.6	69.8	254	2.37	1.27	9.01	3.69	1.4	0.513	30.9	14.86	11.64	1	0	0	0.496007	2.29209	3701.68	0.417596	0.860624	4.0155	2.46671	0.602092	1.38557	1.48136	-0.713856	3.18057	0.385642	1.60054
0	7.7	2	1	31	2	2	3	2	3	12	5	5.35	2.525	2.552	171	5.77	112	55	31	48.2	5.4	58.8	376	2.44	1.18	8.13	3.53	1.16	0.008	569.2	34.35	0.17	0	0	1	0.127992	1.53121	10691.3	0.387871	0.719912	2.82363	2.1169	0.432551	0.819657	0.786895	-0.84816	2.96506	0.304543	0.982836
0	5.5	1	0	44	2	2	3	2	0	9	5	6.88	4.176	2.257	121	5.6	249	24	20	42.6	6.2	59.4	344	2.38	1.11	8.29	3.38	1.27	0.723	12.92	16.13	14.6	0	0	0	0.626406	1.88855	6214.38	0.346424	0.726328	4.84007	2.19813	0.471964	1.07544	1.03124	-0.838157	3.03629	0.296061	1.26215
0	6.9	1	1	55	2	2	3	0	0	7	5	5.84	3.451	1.851	147	4.68	367	10	15	42.5	4.5	59.6	292	2.29	1.23	8.67	3.41	1.5	0.688	10	65.16	22.21	0	0	1	-0.0945458	1.59843	3802.85	0.550959	0.764024	3.26108	2.3188	0.511475	0.627145	0.511822	-0.773678	3.09248	0.336315	0.911715
1	5.7	1	0	50	2	2	3	0	3	10	5	6.8	3.876	2.421	136	4.45	296	14	22	48.4	4.6	48.8	271	2.39	1.32	12.3	3.59	1.49	1.853	254.2	14.77	37.68	0	0	1	-0.585446	1.24499	3215.55	0.980565	0.926951	2.67802	1.9842	0.547598	0.216519	0.165501	-1.00785	2.99206	0.39834	0.709211
0	7.5	1	0	60	2	2	3	2	3	23	5	5.77	3.699	1.812	144	4.44	241	11	16	49	3.9	52.9	219	2.41	0.94	8.26	2.83	1.25	2.203	10	8.76	38.3	3	1	0	0.685046	1.90242	7243.6	0.00349835	0.645954	2.33202	2.2254	0.370126	1.30472	1.30616	-0.308729	2.53413	0.282254	1.3783
1	4.2	3	0	68	2	2	3	0	3	10	5	8.53	5.621	2.431	137	4.48	303	35	32	42.4	7	64.4	344	2.51	1.08	9.46	3.4	1.54	2.014	10	12.94	21.86	0	0	0	-0.143633	1.00245	1788.45	0.717981	0.628949	3.05393	2.00877	0.367611	0.434093	0.387479	-0.632815	2.64158	0.261821	0.631899
0	3.6	1	1	60	2	2	3	0	3	10	5	7.06	3.932	2.203	148	5.06	351	17	16	45.5	5.3	67.4	394	2.49	1.19	8.06	4.25	1.48	2.307	10	10.54	14.7	0	0	0	0.458185	1.37468	9435.65	0.096212	0.360051	3.74696	1.91476	0.267069	0.99922	1.06373	-0.261918	2.17667	0.17741	1.05998
1	5.5	1	0	47	2	1	3	0	3	9	5	3.3	2.261	0.841	126	4.13	167	10	16	43.9	5.6	54.9	276	2.44	0.96	9.06	2.62	1.25	0.384	1354	18.15	0.08	0	0	0	-0.410815	1.61345	3493.15	0.691751	0.941519	2.54945	1.99006	0.599796	0.812051	0.977925	-0.999264	2.98932	0.449951	1.09412
0	7.6	4	0	45	2	2	0	0	3	7	5	5.31	2.602	2.097	124	4.09	340	9	13	40.4	5.9	47.7	200	2.31	0.89	7.25	3.28	1.33	0.637	10	10.02	2.81	0	0	0	1.62478	2.39926	14553.5	0.293987	0.463366	11.4303	2.69052	0.357307	1.87551	1.96237	-0.632474	3.32299	0.184564	1.97634
0	5.7	3	0	51	2	3	0	0	0	5	4	7.28	4.645	1.929	129	4.11	309	14	17	42	3.3	45.4	215	2.37	0.93	10.1	2.76	1.54	1.614	30.08	10.2	0.63	0	0	0	-0.203776	1.50438	15674.2	0.665476	0.918868	2.49936	1.90491	0.516333	0.626327	0.62085	-1.09908	3.00399	0.388379	0.887896
0	10.8	3	0	46	2	2	3	2	1	10	5	7.34	4.375	2.378	144	5.2	275	21	13	41	6	40	275	2.24	1.17	8.28	3.14	1.18	1.427	417.3	326	9.12	0	0	2	-0.905554	0.65297	10946.7	0.932522	0.987462	2.80319	1.84268	0.508241	-0.208093	-0.334492	-1.19109	3.03377	0.396564	0.635337
0	6	3	0	26	2	2	3	2	0	9	5	2.78	1.379	1.14	129	4.25	152	9	15	42.6	4.2	60.4	249	2.29	0.96	6.64	2.82	1.04	0.764	10	10.3	59.24	0	0	1	-0.208169	1.71667	9434.36	0.696393	1.16321	2.11092	2.3952	0.61279	0.682723	0.594999	-0.734383	3.12959	0.474948	0.996277
1	4.6	1	0	40	2	2	3	0	0	7	5	6.81	4.324	1.989	131	4.38	298	11	13	44	4.7	48.4	344	2.4	1.27	8	3.45	1.35	1.985	10	10.72	6.92	0	4	0	-0.501458	2.12541	2897.63	0.730268	0.955457	2.67535	2.58403	0.724545	0.671503	0.431068	-0.664522	3.24855	0.504716	1.13914
1	5.4	1	0	45	2	2	0	0	3	7	5	4.74	2.773	1.631	102	5.03	206	9	15	39.3	4	54.3	188	2.3	1.16	7.87	3.3	1.17	3	1934	21.06	3.66	0	0	0	1.06163	1.98479	8243.89	0.00397579	0.499007	3.19236	2.39647	0.294895	1.53652	1.56063	-0.273218	2.66969	0.213813	1.57984
0	8	3	0	61	2	1	3	2	0	8	5	4.94	3.3	1.319	123	4.38	217	14	18	45.4	6.3	46.5	392	2.4	1.06	10.3	2.8	1.23	1.117	10	30.77	12.13	1	0	0	0.30232	1.46881	13864.5	0.151453	0.68546	4.07619	2.27452	0.379676	0.907582	0.951704	-0.792011	3.06653	0.267601	1.02991
0	6.3	1	0	55	2	2	3	0	0	7	5	3.72	1.51	1.771	130	4.37	126	24	21	45	4.9	49.5	263	2.35	0.79	7.04	3.25	1.35	1.656	24.78	52.42	9.84	0	0	0	0.108547	1.72626	4248.86	0.340117	0.642325	3.67349	2.17826	0.472042	0.663562	0.560554	-0.854941	3.0332	0.287378	0.922016
0	7	1	0	74	2	2	0	0	1	5	4	6.9	4.43	2.042	146	4.87	214	23	27	43.1	5.3	55.8	498	2.45	1.09	9.91	2.94	1.17	3.662	10	7.06	25.84	0	0	0	0.618488	2.10051	8340.6	0.321386	0.841791	5.59626	2.14794	0.531066	1.38477	1.54327	-0.875395	3.02334	0.348812	1.55779
1	10	2	0	39	2	2	0	2	3	9	5	4.28	2.012	1.849	142	4.74	312	9	14	46.2	3.8	53.8	329	2.44	1.22	8.48	3.77	1.16	0.137	10.6	16.08	28.59	0	0	0	0.52952	1.69301	23911.1	-3.20343e-16	0.629232	2.52039	2.09666	0.34975	1.04419	0.99254	0.137734	1.95893	0.259554	1.12792
1	10.4	1	0	60	2	2	3	2	4	13	5	4.61	2.462	1.858	118	4.15	268	19	21	42.7	5	45.3	280	2.33	0.88	7.5	2.71	1.12	1.551	337.2	129.2	0.22	1	1	0	-0.189561	1.26861	3171.46	0.844504	1.03949	1.97057	1.8461	0.493477	0.500218	0.488993	-0.564931	2.41103	0.392555	0.760815
1	7.9	1	1	33	2	3	3	0	1	9	5	7.85	3.854	3.273	164	6.03	269	28	18	45.5	6	59.6	485	2.43	0.91	7.65	2.43	0.93	0.013	10	5	56.94	0	0	0	-0.271066	1.81834	8856.66	0.627955	1.08032	2.49005	2.16261	0.622205	0.897148	1.03481	-0.864646	3.02726	0.466694	1.17702
0	5.4	1	0	43	2	2	3	0	0	7	5	4.67	3.003	1.289	135	4.47	197	11	15	42.3	4.7	52.6	228	2.32	1.13	9.2	3.76	1.41	0.856	445.8	5.64	12.14	0	0	0	0.124095	1.80523	4068.44	0.397881	0.898943	3.84454	1.957	0.520205	0.834691	0.894617	-1.02001	2.97702	0.348218	1.09567
0	7	5	0	46	2	2	0	0	1	5	4	6.1	4.618	1.19	139	4.88	253	11	16	45.3	5.8	50.9	336	2.31	1.33	11.08	3.5	1.41	1.378	10	5	31.57	2	0	2	-0.00404735	1.49763	3792.62	0.503756	0.704489	2.97209	2.01672	0.441415	0.793678	0.811677	-2.71077	4.72749	0.307699	0.97167
1	8.6	1	1	34	2	2	3	2	1	10	5	6.61	3.047	2.862	135	4.71	202	19	20	43.5	5.6	63.9	283	2.47	1.28	8.15	3.67	1.23	2.085	10	5.02	11.55	0	0	0	0.174418	1.61112	5922.03	0.138537	0.867711	1.94684	1.83872	0.449694	0.80951	0.786083	-0.522596	2.36131	0.361951	0.964651
0	8	4	0	52	2	2	3	0	1	8	5	5.9	2.98	2.543	134	4.71	331	12	20	47.4	3.9	47.1	359	2.53	0.91	7.05	2.91	1.12	2.697	10	5	10.31	1	0	0	0.2436	1.58874	12921.7	0.211809	0.627734	3.89919	2.48551	0.409174	0.977415	0.999443	-0.704406	3.18991	0.28229	1.11584
1	11	5	0	34	2	2	0	0	3	7	5	5.32	2.644	2.202	136	4.52	254	9	14	45.1	4.3	56.7	173	2.38	0.77	8.42	2.6	1.31	3.631	10	5.42	127.5	0	0	0	1.14255	2.04465	43464.6	0.0397503	0.422862	27.4094	2.29837	0.283815	1.55313	1.53722	-4.89028	7.18865	0.184224	1.60532
0	4.9	1	0	56	2	2	3	2	0	9	5	3.85	2.168	1.521	122	4.28	246	9	14	43	4.2	58	231	2.36	1.1	7.49	3.18	1.14	0.833	10	6.3	20.46	0	0	0	0.437658	1.61979	2132.99	-3.20343e-16	0.601082	2.72049	1.84018	0.358034	0.875012	0.738199	0.180051	1.66013	0.268643	0.972571
1	6.8	1	0	44	2	2	0	0	3	7	5	4.42	2.515	1.649	86	4.31	323	15	17	43.5	3.6	49.8	406	2.32	0.91	7.82	3.07	1.16	0.743	10	9.3	15.59	1	0	0	0.611965	2.10089	8044.33	0.290753	0.813279	4.47005	2.48876	0.516158	1.36183	1.43776	-0.701794	3.19056	0.333237	1.52721
0	7.6	3	0	38	2	2	3	0	3	10	5	6.52	4.075	1.982	153	4.83	288	8	19	45.5	3.2	44.1	251	2.3	1.28	6.7	3.24	0.83	9.271	985.7	482.4	0.19	0	0	0	-0.288414	1.159	4848.33	0.885406	0.882568	2.8626	2.0651	0.48304	0.396765	0.347035	-0.93563	3.00073	0.360986	0.709882
0	5.7	1	0	56	2	3	3	2	0	10	5	7.03	3.304	3.213	134	4.48	135	29	32	45.2	5.1	48	420	2.38	1.29	8.8	3.03	1.24	1.433	10	5.49	19.6	0	0	0	0.204314	1.52239	1962.08	0.160823	0.568836	3.16407	1.89457	0.391492	0.729485	0.57812	-0.299511	2.19408	0.261301	0.87718
1	5.9	1	1	35	2	2	3	2	4	13	5	4.18	2.236	1.58	148	4.75	190	38	27	44.5	5.7	85.5	403	2.34	0.74	5.9	2.83	0.92	2.526	1200	14.85	0.04	0	1	2	-0.341845	1.33637	2902.03	0.899251	0.880182	2.94397	2.00531	0.531325	0.383572	0.28015	-0.987312	2.99262	0.368776	0.770129
0	3.8	5	0	44	2	2	3	0	0	7	5	6.17	3.844	1.882	134	4.31	290	10	17	42.6	4.7	46.2	323	2.32	0.92	7.64	2.74	1.1	0.752	10	8.95	43.95	0	4	1	0.0733446	1.89621	4120.46	0.443242	0.494337	8.96196	2.12278	0.468416	0.88792	0.928135	-3.12954	5.25233	0.257545	1.13192
0	5.6	1	0	70	2	2	3	0	0	7	5	6.04	3.461	2.017	138	4.66	365	27	18	46.2	9.2	57.9	320	2.44	0.93	7.4	2.8	1.14	3.869	10	8.23	19.77	1	0	0	0.527278	2.33246	8902.1	0.312467	0.877519	3.85004	2.50796	0.56001	1.32356	1.31704	-0.688713	3.19668	0.384765	1.51589
1	5.4	5	0	53	2	2	0	0	0	4	4	4.06	2.132	1.709	147	4.89	234	18	18	43.6	4	50.4	347	2.5	1.52	11.59	3.93	1.46	1.425	10	6.69	107.2	0	2	2	0.871793	1.69885	13825.9	0.0221371	0.442378	6.54971	2.06429	0.261459	1.2399	1.218	-2.84033	4.90462	0.181541	1.28463
0	8	1	0	57	2	1	0	0	0	3	3	9.28	5.865	2.914	136	4.8	248	19	21	48.5	6	53.1	323	2.47	0.98	8.71	3.34	1.36	3.642	10	7.71	56.02	0	0	0	0.480862	1.90399	11329	0.220626	0.7615	3.98377	2.47824	0.467439	1.1641	1.17994	-0.705081	3.18332	0.313287	1.31415
0	16	5	0	46	2	1	0	0	1	4	4	6.1	4.618	1.19	139	4.88	253	11	16	45.3	5.8	50.9	336	2.31	1.33	11.08	3.5	1.41	1.378	10	5	31.57	2	0	2	0.640781	1.78269	2657.87	0.00679229	0.599985	2.5635	2.0343	0.339127	1.13764	1.12464	-0.0753305	2.10963	0.242099	1.21347
0	5.2	3	0	49	2	2	3	2	3	12	5	6.88	5.27	1.293	138	4.75	203	14	17	41.8	4.3	44.9	336	2.33	0.95	8.6	2.32	1.07	3.103	10	5	22.6	0	0	0	-0.110125	1.61352	8259.62	0.59402	0.99349	2.11843	2.04443	0.542652	0.785727	0.787607	-0.864219	2.90865	0.421574	1.01572
0	3	4	0	44	2	3	3	0	0	8	5	7.57	4.86	2.392	131	6.01	353	18	22	46.1	3.53	58.1	254	2.44	0.91	6.94	2.98	1.11	1.598	22.77	8.59	25.52	0	0	1	-0.538915	2.47219	1610.4	0.726195	0.64486	2.60062	2.69855	0.752818	1.22841	1.47463	-0.631038	3.32958	0.560582	1.5704
0	3.4	6	1	66	2	2	3	2	3	12	5	5.37	3.673	1.348	152	4.66	121	87	44	43.9	4.04	98.4	343	2.39	1.28	9.41	3.41	1.19	1.439	10	11.34	28.09	0	0	0	0.202007	1.21066	2141.05	0.0158363	0.498394	4.55453	1.91079	0.331166	0.655492	0.569869	-0.0471899	1.95798	0.216724	0.790071
0	6	1	0	46	2	2	3	3	0	10	5	4.16	2.359	1.481	114	3.58	251	5	12	39.5	5.82	59.3	256	2.28	0.75	6.55	3.18	1.14	1.047	10	15.67	7.88	0	0	0	0.780685	1.35148	3079.44	-3.20343e-16	0.371018	4.10053	1.80812	0.215173	1.02925	0.937654	0.652255	1.15586	0.144376	1.06363
0	6.4	1	0	49	2	2	3	2	3	12	5	7.36	5.034	1.671	131	4.47	409	16	16	45.5	2.3	33.6	245	2.43	1.08	10.87	3.59	1.3	0.769	51.73	10.2	7.69	0	0	0	-0.00070196	0.895912	1220.45	0.494738	0.399841	7.02324	2.30141	0.353874	0.423406	0.326441	-0.788268	3.08968	0.173069	0.695782
0	3.7	3	0	44	2	2	3	2	0	9	5	3.63	1.88	1.339	132	3.89	173	14	18	45	3.71	55.6	263	2.18	0.98	7.33	3.18	1.27	2.044	10	7.01	42.68	0	0	1	0.369497	1.00175	1111.03	0.245012	0.286302	7.96622	2.21853	0.286801	0.632937	0.596153	-0.823429	3.04196	0.135134	0.797019
0	3.8	1	0	41	2	2	3	0	0	7	5	7.09	5.268	1.383	111	5.48	195	6	17	45	5.67	57.2	313	2.24	0.89	6.9	3.26	1.22	1.24	10	12.43	5.73	0	0	0	0.0634529	1.57781	1644.05	0.418859	0.610438	4.21374	1.9652	0.442639	0.67094	0.638674	-1.02829	2.9935	0.295923	0.908248
1	10	3	0	42	2	2	3	2	4	13	5	6.85	4.041	2.35	136	4.62	278	11	16	45.4	6.87	49.2	291	2.37	1.05	8.2	3.22	1.41	1.73	10	14.81	8.82	0	0	0	-0.546893	1.61195	16814.4	0.978871	1.22334	2.123	2.03173	0.663775	0.336444	0.124748	-0.918694	2.95042	0.514403	0.85304
0	3.3	1	0	56	2	2	3	0	0	7	5	6.71	4.167	2.181	141	4.69	239	12	17	44.5	3.68	57.4	295	2.37	1.25	9.81	3.26	1.22	1.327	10	14.84	30.66	0	0	0	-0.651773	1.88018	1537.39	0.948243	0.973376	2.57649	2.00918	0.651568	0.362466	0.226611	-0.981313	2.99049	0.491322	0.897642
1	5	4	0	51	2	2	3	0	3	10	5	5.04	3.13	1.578	147	4.9	233	10	14	40.8	6.75	71.4	273	2.43	1.26	9.65	3.57	1.28	0.922	1264	30.47	0.45	0	0	1	-0.486267	1.81327	1209	0.681258	1.14038	2.63548	2.69606	0.73774	0.700727	0.522632	-0.631162	3.32722	0.517684	1.14325
0	7	1	0	50	2	2	0	0	3	7	5	8.34	5.221	2.252	140	4.29	383	11	13	42.6	5.74	70.8	281	2.31	1.14	10.1	3.28	1.32	7.334	625.8	600	2.07	0	0	0	0.0452996	1.73074	4016.87	0.425007	0.961412	2.81053	2.15803	0.561813	0.784489	0.70998	-0.868636	3.02667	0.400417	1.05252
0	6	3	0	42	2	3	3	2	0	10	5	5.98	4.096	1.633	152	4.92	256	47	24	44.8	3.77	53.1	299	2.39	0.96	7.6	3.43	1.35	0.992	10	8.62	4.16	0	0	1	-0.726595	0.0395301	1351.36	0.53526	0.383062	17.3	2.24214	0.290824	-0.301842	-0.379444	-0.81039	3.05253	0.165518	0.569269
1	6.1	6	1	66	2	3	3	2	3	13	5	5.37	3.673	1.348	152	4.66	121	87	44	43.9	4.04	98.4	343	2.39	1.28	9.41	3.41	1.19	1.439	10	11.34	28.09	0	0	0	0.210055	1.17059	4259.02	0.15943	0.444248	6.29224	2.22718	0.309792	0.695708	0.642296	-0.450314	2.6775	0.193544	0.823915
0	6	1	0	30	2	2	0	0	3	7	5	7.22	4.079	2.541	139	4.39	275	19	14	47	4.18	53.4	290	2.4	0.87	6.5	3.35	1.45	0.712	10	11.23	9.53	1	0	1	0.393083	1.73923	5803.38	0.0952931	0.762422	2.55633	1.94175	0.413069	1.11046	1.1555	-0.512293	2.45405	0.316131	1.21643
0	4.3	1	1	49	2	2	3	0	0	7	5	8.25	4.513	3.201	159	5.2	242	16	16	46.1	5.6	82.4	435	2.39	1.15	9.61	4.03	1.46	1.557	10	8.01	13.33	0	0	0	0.390879	1.782	3283.94	0.414551	0.733414	4.70879	2.12505	0.514137	1.07306	1.16688	-0.891412	3.01646	0.291885	1.29341
1	7	1	0	39	2	2	0	2	0	6	4	5.26	3.556	1.331	151	4.56	241	10	15	47.8	4.4	61	310	2.36	1.14	6.4	3.3	1.32	2.413	10	13.05	4.62	0	0	0	-0.532312	0.6065	1536.68	0.995125	0.528315	5.10467	1.9449	0.360456	0.0191126	-0.0392184	-1.04889	2.99378	0.233154	0.487613
0	7	4	1	32	2	2	3	0	3	10	5	5.65	3.65	1.588	158	4.83	218	29	17	49.2	5	63	358	2.55	1.39	9.53	3.84	1.39	0.81	10	8.77	38.79	0	0	0	0.380774	1.52539	8190.61	0.162441	0.603075	4.23175	2.32538	0.370798	0.903339	0.92231	-0.776145	3.10153	0.255998	1.0244
0	9.5	1	0	34	2	3	3	3	0	11	5	6.03	3.612	2.02	143	4.74	273	11	15	48.1	3.6	44.8	336	2.42	1.16	9.3	3.27	1.39	1.162	10	7.12	8.86	4	4	0	0.672871	1.43537	5416.15	-3.20343e-16	0.340403	3.25016	1.83024	0.221417	0.970152	0.904345	0.196307	1.63393	0.151251	1.01042
0	5.5	3	0	31	3	2	3	0	3	11	5	5.21	3.069	1.818	135	4.23	228	12	13	47.7	4.3	47.1	214	2.33	1.27	10.84	3.7	1.42	1.995	29.04	7.48	21.38	2	0	1	0.159938	0.976437	3320.6	0.244059	0.40825	4.48546	2.25562	0.257766	0.586091	0.568187	-0.384395	2.64001	0.173381	0.676533
0	7	3	0	53	2	3	3	2	3	13	5	5.04	2.439	2.162	122	3.9	258	14	16	41.6	9.8	62.3	338	2.37	0.91	6.5	3.16	1.29	0.857	16.44	9.23	74.44	3	0	2	-0.173042	1.43889	5605.34	0.633821	0.855026	2.5823	2.30793	0.48856	0.673392	0.696001	-0.775765	3.0837	0.358213	0.90361
1	7	1	0	14	2	2	0	0	2	6	4	6.93	4.019	2.412	144	4.8	249	9	19	45.4	2.3	59.1	341	2.53	1.1	9.67	3.53	1.36	1.407	10	9.33	40.9	0	0	2	0.696074	2.32908	11349.2	0.239336	1.07205	3.96453	2.45374	0.565291	1.49274	1.56868	-0.725019	3.17876	0.420789	1.65033
0	3	3	0	38	2	2	3	2	3	12	5	11.65	7.852	2.749	145	4.73	306	12	16	47.4	3.8	56.2	311	2.52	1.05	8.7	3.35	1.18	0.962	11.73	11.77	17.92	0	0	1	-0.295941	1.04368	442.265	0.961682	0.694169	3.85542	2.15192	0.430492	0.284879	0.118125	-0.734364	2.88628	0.301313	0.615347
0	5	1	1	55	2	2	0	0	3	7	5	6.52	2.784	3.293	170	5.48	198	27	20	50	6.2	96.9	616	2.52	1.05	8.43	2.94	1.35	1.303	10	11.53	3.7	0	0	0	1.00127	1.61026	1680.19	-3.20343e-16	0.387535	2.09058	1.83171	0.202766	1.30995	1.37497	0.710623	1.12108	0.160731	1.33059
0	5	1	0	58	2	3	3	0	0	8	5	4.21	2.261	1.402	131	4.33	227	14	17	41.2	4.7	54.2	369	2.38	1.26	7.36	3.69	1.03	2.381	10	9.92	1.97	0	0	0	0.590352	1.39033	2125.71	0.250856	0.352931	8.26142	1.95502	0.304098	0.933897	0.943283	-1.0449	2.99991	0.162108	1.04839
1	5	2	0	40	2	2	3	0	3	10	5	6.07	3.527	2.191	118	4.73	371	39	25	45.1	3.6	42.8	326	2.46	0.99	7.73	3.04	1.33	1.528	10	7.1	9.9	0	0	0	0.754492	1.65301	2391.44	-3.20343e-16	0.476486	2.65973	2.08865	0.270867	1.20173	1.16291	0.318848	1.76981	0.193677	1.24777
0	7	1	1	45	2	2	3	0	3	10	5	5.97	4.292	1.2	154	4.67	269	33	19	43.7	4.1	57.9	244	2.32	1.13	6.29	3.55	1.18	1.541	10	129.5	13.96	0	0	0	-0.23837	1.89238	4604.15	0.630102	1.20742	2.27308	2.16464	0.692504	0.897661	1.07559	-0.853919	3.01856	0.52339	1.21322
0	8	1	0	50	2	3	3	0	0	8	5	6.6	4.759	1.379	93	3.78	320	16	20	44.4	3.5	43.2	225	2.26	1.17	7.68	3.02	1.06	4.101	10	47.25	8.43	4	0	0	-0.158124	0.852641	816.306	0.591321	0.40977	5.56369	1.82243	0.322109	0.41888	0.45653	-1.66061	3.48304	0.228733	0.623175
0	12	1	1	54	2	2	0	3	4	11	5	7.36	5.66	1.303	174	5.22	116	27	33	45.3	4.7	61	382	2.45	1.44	10.2	3.85	1.42	1.649	10	11.05	10.48	0	0	0	-0.0157324	1.45828	5465.14	0.499338	0.598999	3.51834	2.01617	0.423752	0.775829	0.818169	-0.978829	2.995	0.291457	0.949965
0	7	1	0	72	2	2	0	0	4	8	5	6.75	3.976	2.248	135	4.48	375	31	36	44	6.1	61.9	378	2.42	1.57	14.3	3.25	1.32	1.4	10	13.04	21.54	2	0	0	0.243356	2.19647	7914.13	0.377646	1.20098	2.95774	2.29352	0.662224	1.2881	1.43221	-0.799921	3.09344	0.508131	1.5159
0	4	1	0	50	2	2	3	0	0	7	5	6.6	4.759	1.379	93	3.78	320	16	20	44.4	3.5	43.2	225	2.26	1.17	7.68	3.02	1.06	4.101	10	47.25	8.43	4	0	0	0.755097	1.70974	1041.42	-3.20343e-16	0.545509	1.94514	1.81884	0.299256	1.14041	1.10968	0.468704	1.35013	0.242798	1.19196
1	5	1	1	27	2	2	0	0	3	7	5	5.23	2.809	2.029	146	6.51	252	12	17	44.7	4.1	77.1	376	2.3	1.09	7.71	3.44	1.49	1.587	10	9.22	16.39	0	0	0	-0.517598	1.8706	4473.87	0.679818	1.23163	2.62261	1.9574	0.738442	0.990239	1.32399	-1.03371	2.99111	0.548276	1.32847
1	7	1	1	30	2	2	0	0	3	7	5	5.85	3.563	1.878	169	5.53	234	17	21	48.7	5	65.3	349	2.5	1.24	8.48	3.75	1.42	1.931	10	9.27	14.42	0	0	1	-0.385769	1.85464	4315.62	0.713501	1.46624	1.99871	1.94848	0.730242	0.891683	1.08047	-0.995724	2.9442	0.589107	1.22519
0	6	1	1	46	2	2	3	2	0	9	5	5.11	2.729	1.972	149	4.8	170	13	15	45	4.7	67.3	302	2.42	1.55	9.16	3.66	1.16	1.476	261	216.9	0.51	0	0	0	0.613367	1.37018	3350.71	-3.20343e-16	0.288964	3.76974	1.83802	0.224582	1.02408	0.998652	0.035438	1.80259	0.137679	1.06811
0	12.3	3	0	43	2	2	0	2	3	9	5	6.79	4.407	1.962	154	5.09	269	12	15	47.3	3.6	43	221	2.41	1.32	8.2	3.67	1.15	1.332	10	10.5	3.87	0	0	2	0.0281014	1.37353	11062	0.454792	0.672713	3.14113	2.11705	0.410931	0.700869	0.724419	-0.892454	3.00951	0.285276	0.873047
1	5.6	1	1	49	2	2	3	0	0	7	5	8.25	4.513	3.201	159	5.2	242	16	16	46.1	5.6	82.4	435	2.39	1.15	9.61	4.03	1.46	1.557	10	8.01	13.33	0	0	0	-0.630248	1.79473	1457.66	0.980559	0.733407	4.64776	2.12594	0.543206	0.0621862	-0.109765	-0.890489	3.01643	0.325758	0.764044
0	6	2	1	51	2	2	3	2	3	12	5	10.01	7.387	2.002	176	5.23	119	40	27	47.4	3.8	75.5	424	2.44	1.09	6.34	3.81	1.44	1.055	10	5.16	6	0	1	2	-0.595574	0.72258	1690.74	0.995103	0.344938	7.07835	2.37335	0.40806	0.156462	0.0450242	-0.644851	3.0182	0.212035	0.652511
0	8	3	1	43	2	2	0	0	3	7	5	5.47	3.337	1.603	166	5.45	269	37	22	51.9	5	73.7	522	2.57	1.08	6.81	3.59	1.45	2.515	10	5	7.85	0	0	0	-0.108264	1.55322	5694.75	0.567984	0.866863	2.7358	2.27561	0.510713	0.659433	0.565963	-0.79453	3.07014	0.368626	0.913319
1	10.1	3	1	55	2	2	0	2	3	9	5	6.71	4.308	1.597	175	5.27	221	16	16	49.9	6.3	66	357	2.5	1.25	7.54	3.44	1.16	1.528	10	7.4	1.9	0	0	0	0.478258	1.54824	13748.1	0.106181	0.599658	5.59345	2.05383	0.353813	0.978092	0.983852	-0.944459	2.99829	0.239306	1.08275
0	5.9	1	0	52	2	2	3	0	3	10	5	4.86	3.072	1.531	155	4.89	222	21	22	51.3	4.3	45.1	337	2.55	1.12	7.14	3.38	1.44	1.787	10	7.83	17.7	0	0	0	0.695427	1.50665	6096.42	-3.20343e-16	0.426238	2.75935	1.83664	0.250065	1.16566	1.24541	0.117944	1.7187	0.186237	1.20522
0	3	2	0	56	2	2	3	0	0	7	5	3.26	2.08	1.02	135	4.54	185	10	26	47.4	3.8	57	246	2.42	1.08	9.8	3.04	1.37	2.774	10	8.28	20.68	0	0	0	-0.117682	0.839664	2216.56	0.688042	0.507684	3.68857	1.97107	0.310316	0.360725	0.375496	-0.88646	2.85753	0.204701	0.543347
1	8	1	0	59	2	2	3	2	3	12	5	5.91	4.297	1.359	140	4.34	213	67	54	45.9	4.2	40.5	264	2.4	1.44	10.58	3.41	1.39	1.342	10	6.69	71.72	0	0	0	0.199541	1.1844	2299.88	0.0667614	0.661072	2.30839	1.83198	0.338914	0.776204	0.901087	-0.0837753	1.91576	0.264612	0.871946
0	9	3	0	45	2	2	0	3	0	7	5	7.6	4.552	2.569	138	4.56	259	25	22	45.4	4.3	50.8	231	2.39	1.04	7.63	3.43	1.24	0.421	10	12.44	19.8	0	0	1	-0.748403	0.612823	9943.66	0.727282	0.522613	5.63798	2.04697	0.41849	-0.245804	-0.432404	-0.942864	2.98984	0.251496	0.623895
0	6.3	2	0	41	2	2	3	0	3	10	5	5.48	3.189	1.792	108	4.65	263	13	18	42.5	4.1	50.9	310	2.31	1.07	7.28	2.91	1.12	2.237	10	11.7	20.73	1	0	1	0.102427	0.924763	2716.11	0.271917	0.387673	5.50494	1.98205	0.252251	0.489472	0.466604	-0.437965	2.42002	0.168059	0.59481
1	4.1	1	0	27	2	2	3	0	0	7	5	7.84	5.888	1.662	153	4.84	322	14	16	52.7	4	45	309	2.49	1	8.8	3.31	1.33	1.507	10	8.77	11.99	0	0	1	0.591248	1.67806	1208.9	-3.20343e-16	0.501607	2.54617	1.83133	0.326635	0.980988	0.828117	0.479779	1.35155	0.253731	1.05604
0	6.1	2	0	49	2	2	3	0	3	10	5	6.17	3.628	1.931	105	4.62	393	11	17	45.1	2.9	44.9	240	2.37	1.01	8.47	3.05	1.3	1.996	10	5.67	8.28	0	0	0	0.840143	1.68403	11522	-3.20343e-16	0.47639	2.45389	2.21487	0.26414	1.25621	1.23487	0.540698	1.67417	0.197343	1.29646
0	3.6	1	0	49	2	2	3	2	3	12	5	3.38	1.862	1.338	141	4.76	181	8	19	47	4.8	47.9	280	2.46	1.18	8.74	3.15	1.18	1.3	10	10.67	7.5	0	0	0	-0.86336	1.49577	4208.63	0.991826	1.42017	1.97576	1.95351	0.71989	0.224704	0.169493	-1.03941	2.99293	0.569849	0.873966
0	10	6	0	33	2	2	3	0	3	10	5	6.05	4.047	1.591	135	4.11	178	9	12	42.3	4.3	54.9	390	2.44	0.93	7.4	2.9	1.12	1.629	10	9.44	36.13	0	0	0	1.2435	2.21599	41578.2	-3.20343e-16	0.594301	2.97495	2.6212	0.315501	1.75516	1.79728	0.298023	2.32318	0.232563	1.79712
0	6.3	4	0	40	2	2	3	3	3	13	5	4.72	3.11	1.322	109	4.51	253	9	14	45.4	5.3	51.8	276	2.34	1.1	8.7	3.25	1.24	1.968	10.36	12.11	15.54	0	1	0	0.429208	1.661	6561.24	0.0546582	0.581297	3.58888	2.71287	0.375837	0.935841	0.84442	-0.276652	2.98953	0.257846	1.0517
0	7	2	1	39	2	2	3	0	3	10	5	5.9	3.587	1.87	177	5.43	166	48	28	45.5	5.5	79.4	405	2.52	1.29	7.53	3.72	1.32	2.203	10	12.39	26.09	0	0	2	-0.00945565	1.73117	5676.19	0.471828	1.05849	2.35809	2.03695	0.563469	1.02835	1.26073	-0.962095	2.99905	0.434069	1.22283
0	5	1	0	41	2	2	3	0	0	7	5	4.52	2.649	1.442	133	4.68	225	25	31	44.2	3.2	36.7	217	2.36	1.41	8.1	3.63	1.15	0.968	51.94	14.52	10.77	0	0	0	0.535349	1.78103	3397.65	0.336946	0.605047	5.58284	2.14881	0.457553	1.0824	1.1404	-0.876426	3.02523	0.2718	1.26269
0	3.6	3	0	36	2	2	3	0	3	10	5	4.45	2.79	1.291	136	4.36	230	11	19	48.6	5	55.1	390	2.61	1.16	11.14	3.04	1.76	0.97	10	142.7	9.21	0	1	0	0.841315	1.56148	3967.28	-3.20343e-16	0.360084	2.97773	2.05017	0.227433	1.1975	1.18854	0.378349	1.67182	0.151181	1.23172
1	8.5	1	1	31	2	2	3	0	0	7	5	7.55	4.266	2.65	169	5.88	221	48	27	47	6	83.9	310	2.47	1.41	10.5	3.64	1.35	1.403	10	5.47	8.85	0	0	2	-0.695643	0.500058	2565.39	0.852553	0.574405	6.28034	1.98882	0.38765	-0.187531	-0.308799	-1.00043	2.98925	0.251639	0.555886
0	7.2	1	0	46	2	2	3	0	3	10	5	6.63	4.701	1.598	140	4.48	271	22	19	45.9	4.3	55	386	2.41	1.07	6.39	3.15	1.03	0.982	11.26	16.37	32.44	0	0	0	0.144163	1.5412	5354.31	0.266695	0.760677	2.3451	1.96742	0.42572	0.822671	0.807165	-0.649072	2.61649	0.320657	0.969202
0	4.9	1	0	61	2	2	3	0	0	7	5	6.36	3.504	2.468	131	4.13	128	15	24	50	8.2	55.9	217	2.55	1.11	9.78	3.08	1.47	0.705	11.76	17.32	41.97	0	0	0	0.119016	1.32783	2158.16	0.359543	0.482585	4.71159	1.95519	0.375045	0.638907	0.613371	-1.04625	3.00145	0.212776	0.833838
1	11	1	0	27	2	3	0	3	3	11	5	7.84	5.888	1.662	153	4.84	322	14	16	52.7	4	45	309	2.49	1	8.8	3.31	1.33	1.507	10	8.77	11.99	0	0	1	0.582583	1.39976	4643.32	0.10117	0.460593	4.28606	1.83064	0.265732	0.918804	0.864882	-1.70552	3.53616	0.178819	0.985393
0	4.8	2	0	41	2	2	3	0	3	10	5	5.48	3.189	1.792	108	4.65	263	13	18	42.5	4.1	50.9	310	2.31	1.07	7.28	2.91	1.12	2.237	10	11.7	20.73	1	0	1	0.184398	0.983503	2811.64	0.160316	0.434807	3.90626	1.98238	0.259085	0.571195	0.548696	-0.203403	2.18579	0.184382	0.658403
1	7	1	1	54	2	2	3	0	3	10	5	5.73	4.2	1.008	152	5.39	195	23	17	45.6	4.5	60.8	363	2.42	1.05	7.8	3.28	1.19	0.684	10	7.9	4.68	0	0	0	0.219162	1.35363	2907.64	0.0263983	0.712681	2.17541	1.81906	0.379048	0.672385	0.510052	-0.086273	1.90533	0.301138	0.799489
0	4	2	0	39	2	2	3	0	3	10	5	6.88	4.672	1.603	125	3.98	366	13	17	45.9	3.4	44.3	256	2.42	0.97	8.5	3.43	1.29	1.244	10.43	12.79	23.81	0	0	0	0.189992	1.50248	5919.97	0.190041	0.704853	2.55575	2.01289	0.409628	0.783498	0.712555	-0.296113	2.309	0.296985	0.930999
0	8	2	0	36	2	2	3	2	0	7	5	7.05	4.272	2.263	125	3.93	281	10	15	46.8	5.7	52.2	347	2.43	1.12	8.4	3.18	1.31	1.952	10	9.97	8.75	0	4	1	0.560721	1.75763	16629.8	-3.20343e-16	0.708377	2.35447	2.31945	0.383835	1.07589	0.975976	0.0843984	2.23505	0.299136	1.16737
1	9	5	0	36	2	2	0	2	4	10	5	3.88	2.231	1.408	139	4.65	249	8	17	45.1	6.3	61.4	276	2.36	1.03	10.06	3.07	1.33	2.283	14.24	15.97	49.91	0	0	0	0.146365	1.95681	68108.7	0.326737	0.890385	7.0103	2.40201	0.521429	1.13705	1.18515	-5.16627	7.56828	0.391214	1.31338
0	5.1	3	0	51	2	2	3	0	3	10	5	6.26	3.963	1.953	129	4.3	290	17	19	38.4	3.7	52.6	316	2.31	0.89	8.41	2.83	1.06	0.747	10	11.05	12.45	0	0	0	-0.666069	0.839969	2950.9	0.830947	0.623594	5.62343	2.08716	0.497813	-0.153539	-0.430751	-0.913154	3.00031	0.311012	0.679824
0	6.5	1	0	62	2	2	3	0	0	7	7	6.46	3.947	2.209	141	4.64	239	19	22	51.2	4.8	44.8	302	2.45	1.16	9.34	3.4	1.29	0.784	49.69	20.73	3.7	0	0	0	0.122279	1.4133	36335.3	0.26866	0.652453	2.30684	1.82976	0.38123	0.790611	0.816379	-0.530174	2.35994	0.28003	0.91904
1	5.1	1	0	54	2	2	3	2	3	12	5	5.2	3.188	1.778	142	4.44	249	17	21	45.4	4.3	65.9	246	2.4	1.26	10.2	3.32	1.35	1.543	10	8.11	23.28	0	0	0	0.230196	2.09053	4214.04	0.398686	1.05373	2.71364	2.50073	0.641665	1.02765	0.895049	-0.698089	3.19882	0.444158	1.3067
0	7.3	3	0	29	2	3	0	2	3	10	5	4.64	2.979	1.262	96	4.24	284	10	13	44	3.3	36.1	178	2.24	1.25	9.85	2.86	1.26	1.617	1366	14.06	2.62	0	0	0	-0.198481	1.51881	12345.8	0.800857	0.970643	2.25636	2.16591	0.527083	0.547588	0.485946	-0.683802	2.84971	0.407157	0.835402
0	5.7	1	0	41	2	2	3	2	3	12	5	5.64	3.897	1.399	138	4.68	212	20	17	44.5	4.9	43.6	249	2.45	1.03	8.61	3.28	1.34	0.759	10	6.94	1.57	0	0	0	0.139548	1.45473	6708.4	0.216511	0.802955	1.97388	1.82852	0.422213	0.827668	0.914816	-0.746471	2.575	0.3324	0.962255
1	14	1	1	38	2	2	0	0	3	7	5	5.24	2.898	2.08	145	4.91	250	19	20	44.4	4.6	68.7	311	2.49	0.96	8.19	3.15	1.52	1.34	10	11.45	21.59	0	0	0	0.00785425	1.61686	17656.3	0.463863	0.857352	2.78752	1.96919	0.49708	0.763493	0.736017	-1.02567	2.99486	0.359245	0.980755
0	5	1	0	56	2	2	3	0	3	10	5	6.31	4.411	1.697	119	3.89	211	15	21	49.2	4.5	52.3	244	2.46	1.11	9.3	3	1.36	1.476	10	8.39	33.91	1	1	2	-0.200772	1.50151	2835.47	0.725107	0.969354	2.22329	1.97436	0.522241	0.542195	0.461226	-0.886413	2.86078	0.395067	0.827885
0	10	1	0	37	2	3	3	0	0	8	5	5.41	3.527	1.591	151	4.9	279	22	27	50.1	4	53.4	311	2.39	0.99	9.27	2.62	1.35	1.998	249.8	165.8	8.75	0	0	0	-0.607967	1.1563	3475.84	0.967048	0.798688	3.63932	2.1934	0.537575	0.248495	0.154959	-0.846381	3.03978	0.352146	0.749047
0	5.8	1	1	37	2	2	0	0	3	7	5	7.46	4.118	2.283	154	5.03	193	65	15	46.3	4.7	66.4	623	2.4	0.89	6.9	3.3	1.35	0.739	10	8.85	8.74	0	0	0	0.361082	1.76059	6037.13	0.319887	0.960677	3.82914	2.15197	0.536679	1.01581	1.04897	-0.872381	3.02435	0.37573	1.2244
0	4.6	1	0	52	2	2	3	0	3	10	5	8.44	3.975	3.57	128	4.19	248	45	33	44.8	5.3	42.5	205	2.39	1.27	8.63	3.55	1.35	1.876	10	21.07	4.9	0	0	0	1.02699	1.71484	3922.04	-3.20343e-16	0.238643	2.78609	1.82715	0.170454	1.36201	1.33582	0.760273	1.06687	0.113671	1.38049
0	5.8	2	1	62	2	2	3	0	3	10	5	7.09	5.31	1.39	143	4.74	217	15	18	43.4	6.1	61.8	330	2.3	0.78	8.02	2.6	1.42	0.569	10	8.14	5.59	0	0	1	0.685462	1.6911	8696.01	0.0140139	0.579722	2.44248	1.95139	0.312319	1.19655	1.22969	-0.201866	2.15325	0.236537	1.25423
1	7	2	0	36	2	2	0	0	3	7	5	6.95	5.087	1.161	151	4.93	237	12	19	45.9	3.7	67.9	174	2.42	0.73	8.38	2.47	1.17	5.019	10	13.67	36.34	3	0	0	1.16496	1.87066	20665.2	-3.20343e-16	0.376369	4.12036	1.98827	0.227583	1.57735	1.63542	0.329895	1.65838	0.162081	1.60332
0	4	1	0	48	2	2	0	2	3	9	5	5.75	3.83	1.518	141	4.46	204	14	24	45.4	7.7	68.5	361	2.49	0.78	6.15	2.57	0.98	0.71	10	10.36	66.82	0	0	2	0.450951	1.63372	2092.42	0.16682	0.528769	3.27296	1.82853	0.33446	1.06413	1.11887	-0.342202	2.17073	0.226099	1.15006
1	5.3	1	0	42	2	2	3	0	3	10	5	5.53	4.911	0.592	130	4.03	227	24	20	45.3	4.8	48.4	241	2.49	0.83	8.49	2.61	1.18	0.435	10	6.62	1.72	0	0	1	0.197491	1.79267	5156.3	0.34112	0.692027	5.08831	2.01553	0.473284	0.989251	1.00681	-0.975437	2.99097	0.31016	1.19298
1	6	1	0	55	2	2	3	2	0	9	5	5.56	3.336	1.69	120	4.14	306	13	16	42.7	5.9	76.9	307	2.4	0.98	7.79	3.36	1.14	2.087	10	9.11	14.87	0	0	0	0.333143	1.67544	4792.62	0.0828366	0.783004	2.02919	1.82924	0.432144	0.897213	0.864467	-0.407914	2.23715	0.348459	1.0253
0	4.3	2	0	46	2	2	3	2	0	9	5	4.85	2.871	1.731	137	4.55	198	28	29	46.1	3.99	52.7	243	2.49	1.03	7.1	3.31	1.1	2.003	10	12.55	11.68	0	0	0	0.391792	1.03578	1482.14	-3.20343e-16	0.381623	8.45058	2.16872	0.227479	0.697771	0.618381	0.224832	1.94389	0.1523	0.763884
0	7	1	0	39	2	2	3	2	0	9	5	3.88	2.188	1.242	123	4.19	285	10	14	37.2	3.6	47.4	271	2.22	1.27	9	3.19	0.94	3.572	20.39	57.16	2.48	0	0	1	-0.398396	1.05832	4066.75	0.976087	0.675062	3.57284	1.92287	0.451754	0.190175	0.087175	-1.09714	3.02002	0.301262	0.622253
0	5.5	4	0	50	2	2	3	0	3	10	5	5.95	3.338	2.261	130	4.3	415	35	34	40.5	2.95	37.8	248	2.42	1.26	12.12	4.91	2.4	0.01	64.26	11.88	4.84	0	2	0	-0.159643	1.70566	6497.43	0.677621	0.994013	2.41957	2.35607	0.552864	0.868328	0.969359	-0.76096	3.11703	0.417395	1.10493
1	9	1	1	62	2	3	3	2	3	13	5	5.36	2.605	1.871	145	4.75	143	26	20	46.4	6.2	96.5	467	2.26	1.19	10.1	3.65	1.2	2.089	36.61	600	0.74	0	0	1	-0.315187	1.01427	3373.54	0.849847	0.640989	2.99349	1.90453	0.413107	0.302185	0.254581	-1.00366	2.90819	0.273392	0.611426
0	4.3	1	0	67	2	2	3	0	0	7	5	5.36	3.731	1.329	127	4.32	235	14	24	44.7	4.55	69.5	330	2.27	1.24	8.91	3.94	1.46	1.144	10	11.76	97.62	0	1	1	0.0924857	1.42008	1886.07	0.365704	0.54526	4.01535	2.13129	0.442987	0.602791	0.495504	-0.891354	3.02264	0.267404	0.860866
0	8	1	0	53	2	2	3	0	4	11	5	4.63	2.19	2	144	4.87	304	17	18	45.3	4.16	59.3	309	2.27	1.05	6.75	3.26	1.21	0.842	10	10.31	21.25	2	0	1	0.194962	1.32622	6227.17	0.349129	0.565629	4.3624	1.9272	0.372074	0.662191	0.619184	-1.0777	3.0049	0.235915	0.830427
0	3	1	0	45	2	2	3	0	0	7	5	8.87	5.978	2.377	138	4.41	356	15	22	43.9	2.4	43.7	223	2.28	1.21	7.07	3.68	1.18	1.75	15.79	21.27	4.66	0	0	1	-0.260061	1.22709	551.618	0.886653	0.63735	3.45711	1.92345	0.519913	0.314669	0.188445	-1.08626	3.00971	0.308404	0.773069
0	6	1	0	31	2	3	0	2	0	7	5	6.2	4.272	1.587	125	4.12	204	13	16	44.4	2.11	49	186	2.37	1.3	11.7	3.39	1.38	0.009	433.7	591.7	1.82	0	0	0	0.493112	2.01978	3750.87	0.28631	0.567771	4.24205	2.52447	0.457292	1.06171	0.972563	-0.692899	3.21737	0.276638	1.2396
1	3.4	4	1	32	2	2	3	0	0	10	5	6.1	3.605	1.69	146	4.66	242	22	18	41.4	5.88	66.6	290	2.22	1.12	8.3	3.53	1.18	0.865	10	10.87	55.2	0	0	2	-0.473725	1.9807	2193.07	0.485181	0.59771	4.49818	2.48939	0.48941	1.17022	1.26854	-0.702635	3.19203	0.258452	1.37498
0	8	1	0	62	2	2	3	2	0	9	5	5.28	3.638	1.331	136	4.49	230	58	35	46.5	7.57	65.5	476	2.42	1.4	11.58	3.43	1.27	1.622	10	8.83	24.35	0	1	2	0.202956	1.5608	14059.6	0.304086	0.70844	4.36108	1.91502	0.428454	0.895491	0.958624	-1.09585	3.01087	0.294492	1.05192
0	4.6	1	0	47	2	2	3	0	0	7	5	8.24	6.427	1.121	125	4.23	267	17	18	44.9	4.16	49.5	374	2.28	1.11	8.4	2.95	1.15	0.87	10	8.83	11.14	0	0	0	-0.0405429	1.38065	1128.36	0.491237	0.740518	2.48921	2.00897	0.424179	0.716873	0.722415	-0.609021	2.61799	0.31329	0.888912
0	8	4	1	43	2	2	3	0	4	8	5	7.43	3.381	3.128	156	5.13	256	30	21	46	6.07	74.5	329	2.38	1.09	8.1	3.79	1.37	1.2	12.49	11.63	14.5	0	0	0	-0.552439	1.95481	17514.9	0.879492	1.97876	1.60602	2.3481	0.849659	0.784669	1.03303	-0.761376	3.10948	0.743105	1.23594
0	6	1	0	64	2	2	0	0	3	7	5	4.8	2.05	2.309	125	4.36	222	33	26	42.3	6.2	55	300	2.24	1.14	6.85	3.66	1.27	0.566	11.47	11.86	29.55	0	0	0	0.757095	1.58891	3309.41	-3.20343e-16	0.541648	2.78678	2.03384	0.268127	1.22693	1.26973	0.157414	1.87642	0.20116	1.27368
0	9	1	0	55	2	3	0	0	0	5	4	4.02	2.328	1.238	131	4.41	204	19	21	40.5	2.75	59.8	238	2.14	1.1	8.36	3.28	1.2	0.487	10	8.7	23.82	2	0	0	1.01227	1.61894	6722.97	0.118587	0.30093	11.0367	2.30506	0.249633	1.26526	1.31801	-0.764422	3.06949	0.122707	1.32959
1	8	4	0	60	2	2	0	0	0	4	4	3.98	1.556	2.141	136	4.69	233	49	43	48.4	5.47	51.2	535	2.51	1.06	7.01	2.94	1.02	2.084	10	14.01	20.33	0	0	0	0.456084	1.47749	7288.53	0.187447	0.365688	5.57073	2.48628	0.315428	0.906333	0.884822	-0.70403	3.19031	0.168303	1.02135
1	5	1	0	54	2	2	3	0	3	10	5	7.93	5.234	2.141	123	3.99	250	11	15	38.3	4.11	50.4	261	2.12	1.15	8.7	2.98	1.21	1.173	12.67	33.03	248.4	2	1	2	-0.475681	1.42364	1641.68	0.983343	0.990951	2.72821	2.13146	0.628463	0.348855	0.0669821	-0.876781	3.00824	0.459491	0.821435
1	13	1	0	19	2	2	0	0	3	7	5	8.13	5.106	2.52	135	4.14	368	8	14	47.7	4.16	51	273	2.41	0.97	6.22	3.18	1.12	1.67	184.1	8.63	6.31	0	0	0	0.11298	1.84765	21696.3	0.389307	1.00798	2.39397	1.96486	0.541357	1.10578	1.23817	-0.812959	2.77782	0.426421	1.27905
1	6	1	0	33	2	2	3	0	0	7	5	5.84	4.181	1.39	137	4.28	182	8	14	43.1	3.31	50.2	318	2.33	1.07	6.45	3.43	1.12	2.132	91.39	5.68	53.93	0	0	0	-0.218868	1.11972	696.991	0.979209	0.624779	4.20677	1.87414	0.419508	0.284705	0.109141	-0.500019	2.37416	0.274493	0.613139
1	7	4	0	29	2	2	3	0	4	11	5	7.35	4.528	1.94	137	4.4	247	12	21	44.3	5.92	68.2	344	2.23	0.81	6.33	3.15	1.58	0.877	10	17.04	8.87	1	0	1	0.54818	1.54808	8228.48	0.196974	0.417681	5.72103	2.4847	0.332513	0.956567	0.902577	-0.704864	3.18957	0.183328	1.07571
0	7.7	2	0	57	2	3	3	2	3	13	5	4.86	3.319	1.332	149	4.9	280	29	21	49.6	3.28	46.4	182	2.39	1.03	7.76	3.28	1.45	0.847	28.44	244.5	0.97	2	0	2	0.191767	0.692948	2200.24	0.0675638	0.274456	9.93446	1.88624	0.168902	0.454259	0.430425	-0.548072	2.43431	0.113569	0.510338
0	7	4	0	52	2	2	3	2	4	13	5	4.32	2.7	1.4	134	4.27	203	24	29	47.2	4.17	57.3	213	2.51	1.13	8.82	3.19	1.33	1.696	10	9.27	61.94	3	0	2	-0.198535	1.28028	7284.9	0.937402	1.11217	2.502	2.35579	0.561409	0.506015	0.595872	-0.760731	3.11652	0.458433	0.828578
0	9	1	0	54	2	2	3	0	3	10	5	7.93	5.234	2.141	123	3.99	250	11	15	38.3	4.11	50.4	261	2.12	1.15	8.7	2.98	1.21	1.173	12.67	33.03	248.4	2	1	2	-0.19609	1.26389	4097.15	0.868885	0.953207	3.02234	2.28949	0.473914	0.580666	0.648524	-0.787319	3.07681	0.344405	0.843173
0	17	1	0	77	2	3	0	3	4	12	5	4.93	3.012	1.548	129	4.48	236	15	22	42.5	9.17	57.5	386	2.34	0.95	7.95	2.97	1.17	2.53	10	15.24	24.48	1	0	0	-0.693176	0.73065	17311.6	0.956982	0.782965	9.85576	4.5647	0.501295	-0.0323311	-0.193073	-0.768151	5.33285	0.32291	0.70451
0	17	1	0	48	2	2	0	0	4	8	5	4.44	2.309	1.94	104	4.84	278	8	15	40.9	4.08	60.8	292	2.16	0.98	7.62	3.33	1.17	0.833	10	19.49	61.62	0	0	0	0.145645	1.9335	11602.1	0.34843	0.68267	6.12024	3.90955	0.59486	0.92842	0.754513	-0.795332	4.70489	0.308924	1.27994
0	17	4	0	27	2	1	0	0	4	7	5	5.06	2.054	2.358	131	4.76	169	41	32	44.4	3.35	51.2	395	2.31	0.98	6.27	3.22	1.02	2.813	76.34	157.2	28.2	0	0	1	0.805165	2.66023	76673	0.10157	0.903125	4.09722	5.10111	0.587144	1.65021	1.56184	-0.561726	5.66284	0.386327	1.82131
0	23	1	0	77	2	3	0	2	4	11	5	4.93	3.012	1.548	129	4.48	236	15	22	42.5	9.17	57.5	386	2.34	0.95	7.95	2.97	1.17	2.53	10	15.24	24.48	1	0	0	-0.604062	0.949234	20511.7	0.995661	0.820026	11.8951	4.93081	0.513002	0.104008	-0.055325	-0.684622	5.61543	0.341594	0.715042
0	13	2	1	60	2	2	0	0	3	7	5	4.27	2.34	1.529	146	4.54	239	21	28	44.6	4.11	76	349	2.32	1.12	11.7	2.98	1.52	0.363	10	324.1	6.34	0	0	0	0.0973102	1.48753	16021.7	0.328755	0.635675	17.3341	5.24455	0.452324	0.696962	0.552888	-0.446522	5.69107	0.27971	0.960378
0	20	2	0	45	2	2	0	2	3	9	5	3.82	2.223	1.28	131	3.98	204	12	12	41.9	4.05	46.9	247	2.31	1.08	7.71	3.35	1.24	1.266	10	14.39	16.99	0	0	0	-0.582597	1.00764	40466.8	0.999245	0.80404	3.57523	3.00794	0.486433	0.130735	0.00475816	-0.937188	3.94513	0.3376	0.629725
1	20	1	1	32	2	2	0	0	4	8	5	7.56	4.854	2.208	148	4.94	254	24	25	47.9	4.88	84.6	484	2.43	1.21	9	3.34	1.36	2.751	10	10.08	188.5	0	0	0	0.11718	2.27191	53046.5	0.39167	1.16287	3.12459	3.63999	0.694282	1.18133	1.17744	-0.720771	4.36077	0.484651	1.46932
1	10	3	0	54	2	2	3	2	3	12	5	6.96	5.039	1.441	139	4.93	279	24	22	44.4	4.88	64.2	412	2.39	1.01	7.4	3.61	1.35	0.815	10	7.14	66.06	0	0	0	-0.694367	0.850545	8897.32	0.989827	0.866658	11.2039	4.01573	0.534347	0.0494817	-0.110315	-0.788569	4.8043	0.357331	0.749443
1	36	1	1	28	1	2	0	0	3	6	4	6.69	3.251	2.743	168	5.79	174	83	34	45.1	4.55	66.4	621	2.26	1.13	9.32	4.09	1.64	1.031	10	12.26	100.2	0	0	1	-0.192195	1.18537	12511.3	0.672135	0.712783	3.19448	2.67885	0.433409	0.492532	0.472592	-0.709194	3.38805	0.295866	0.738652
1	18	1	0	56	2	3	0	0	1	6	4	5.36	2.669	2.417	141	4.37	276	15	18	46.2	5.28	54.7	344	2.4	0.87	10.75	2.75	1.26	1.738	142.6	15.45	1.09	0	0	1	-0.791771	0.566409	11733	0.940244	0.668954	7.3806	4.21525	0.411382	-0.123247	-0.163359	-0.953941	5.16919	0.286491	0.551765
1	12	2	0	63	2	2	3	3	3	13	5	4.79	2.754	1.638	124	4.1	219	21	26	43.2	6.9	57.9	261	2.34	1.02	9.73	2.91	1.32	1.831	448.7	13.72	42.08	0	0	0	-0.590507	1.092	14051.7	0.998546	0.781242	7.40923	4.4916	0.538057	0.143329	-0.0264552	-0.786288	5.27789	0.336282	0.752806
0	22	1	0	57	2	2	0	0	4	8	5	5.19	2.782	2.092	127	4.19	293	14	15	44	3.69	50.9	360	2.38	0.97	7.85	3.67	1.63	0.037	119.6	14.45	50.25	0	0	0	-0.271719	1.72976	32238.6	0.731514	1.05634	3.83237	4.06482	0.626091	0.674038	0.580763	-0.660896	4.72572	0.437544	1.04228
0	13	1	0	57	2	2	3	0	5	12	5	5.19	2.782	2.092	127	4.19	293	14	15	44	3.69	50.9	360	2.38	0.97	7.85	3.67	1.63	0.037	119.6	14.45	50.25	0	0	0	-0.0355598	1.48988	7610.6	0.560366	0.716774	4.69704	3.23587	0.483434	0.572244	0.387153	-0.458272	3.69414	0.308182	0.855488
1	9.2	5	0	52	2	2	3	3	1	11	5	5.36	3.532	1.528	137	4.95	307	17	20	50.9	4.2	53.1	265	2.72	1.49	11.5	3.92	1.58	0.919	10	7.33	77.48	0	0	1	0.344479	1.92507	36755	0.0540957	0.900057	6.67248	4.91062	0.519206	1.14787	1.11282	-0.687294	5.59791	0.366447	1.33526
0	6	3	0	29	2	2	3	2	0	9	5	10.75	7.203	2.827	130	4.43	341	17	15	46.3	5.8	46.6	414	2.41	1.07	7.2	3.39	1.27	1.865	11.19	7.84	0.58	0	0	1	-0.081197	1.32013	4916.7	0.641045	0.82544	8.99609	4.02681	0.471258	0.597978	0.513888	-0.676282	4.70309	0.336661	0.868253
1	7.4	5	0	52	2	2	3	3	0	10	5	5.36	3.532	1.528	137	4.95	307	17	20	50.9	4.2	53.1	265	2.72	1.49	11.5	3.92	1.58	0.919	10	7.33	77.48	0	0	1	0.357851	1.68416	18108.7	0.0517593	0.673682	9.34091	4.65257	0.441138	0.98386	0.884165	-0.694777	5.34735	0.287743	1.15737
1	10	3	0	54	2	2	0	3	1	8	5	7.67	5.009	2.163	140	4.56	234	11	16	45.6	5.1	55.6	263	2.54	1.07	8.22	2.75	0.87	2.824	10	8.07	10.11	0	0	0	-0.573564	0.740926	16607.3	0.981637	0.589254	17.2775	5.11501	0.506258	0.113719	-0.0749643	-0.664219	5.77923	0.255954	0.853814
1	24	2	0	29	2	2	0	0	3	7	5	2.66	1.2	1.269	137	4.71	203	17	21	44.2	3	47.4	305	2.38	0.92	6.7	3.31	1.15	1.334	612	24.76	14.48	0	0	0	0.0918555	1.62766	143663	0.40483	0.754929	6.57725	5.57508	0.4828	0.86038	0.819395	-0.729768	6.30484	0.320535	1.07404
1	28	2	0	29	2	2	3	0	3	10	5	2.66	1.2	1.269	137	4.71	203	17	21	44.2	3	47.4	305	2.38	0.92	6.7	3.31	1.15	1.334	612	24.76	14.48	0	0	0	-0.0043968	1.86874	79542.9	0.474343	1.13027	7.37055	5.50283	0.62192	0.962851	0.943485	-0.677664	6.18049	0.446311	1.25254
0	30	3	0	41	2	2	0	0	4	8	5	3.44	1.328	1.62	132	4.61	247	16	20	42.9	4.3	58.4	190	2.48	1.06	8.1	3.19	1.18	2.382	10	11.61	59.11	0	0	0	-0.103606	0.973707	29445.7	0.623075	0.538656	9.53514	3.33033	0.34123	0.475123	0.468716	-0.962089	4.29242	0.232192	0.670738
0	15	1	0	21	2	2	0	0	2	6	4	6.93	4.539	2.079	147	5.13	288	51	33	47.5	3.9	48.8	343	2.34	1.44	12.2	3.53	1.35	1.167	97.7	11.95	26.71	3	0	2	0.223156	1.78639	12401.9	0.270267	0.714623	11.3034	5.13619	0.563048	0.996422	0.848451	-0.558464	5.69465	0.309022	1.32651
1	11.6	1	0	39	2	2	3	2	4	13	5	8.42	6.163	1.591	134	4.72	341	11	18	48.3	4.7	49.7	228	2.45	1.07	9.16	3.14	1.33	2.297	27.94	5	1.86	0	0	1	-0.341373	1.74125	14996.6	0.759633	1.04992	4.51086	3.80667	0.654703	0.650484	0.519217	-0.582338	4.38901	0.448085	1.06904
1	10.3	1	0	71	2	2	3	2	0	9	5	13.88	10.507	2.901	151	4.84	402	10	12	45.2	5	58.3	353	2.47	0.97	10.43	3.12	1.56	0.388	10	12.15	20.42	0	0	1	0.000761273	1.48123	13094.4	0.444343	0.740233	10.5771	4.48328	0.492984	0.724848	0.638184	-0.760033	5.24332	0.310889	1.00946
0	11.6	1	0	37	2	2	0	0	1	5	4	5.22	3.216	1.738	147	5.13	169	31	25	47.5	5.4	54.6	400	2.49	1.41	9.6	3.82	1.36	1.557	10	8.74	20.51	0	0	0	-0.439379	1.37053	8148.11	0.945521	0.880045	5.21627	3.4295	0.587481	0.362561	0.191597	-0.80468	4.23418	0.382297	0.859061
0	21	4	0	33	2	2	0	3	0	7	5	5.21	2.803	2.001	120	4.02	334	10	11	38.4	5	50	307	2.34	0.78	5.46	3.44	1.4	1.29	10	7.44	159.6	0	0	1	-0.122595	1.81927	111850	0.543529	0.997904	5.11165	6.11034	0.603383	0.890989	0.90228	-0.635032	6.74537	0.420932	1.1803
1	22	1	0	46	2	2	0	0	4	8	5	5.03	2.857	1.811	140	4.47	241	27	20	46.3	4.2	47.9	344	2.53	0.94	7.19	3.3	1.42	1.445	10	11.17	44.84	0	0	0	-0.0450622	1.58812	37910.6	0.515735	0.787075	6.83844	4.36256	0.523336	0.722665	0.623951	-0.655045	5.0176	0.33872	1.01516
0	9	1	0	49	2	3	3	0	4	12	5	4.72	2.648	1.619	132	4.76	232	16	15	39.8	4.39	35.3	238	2.1	1.29	9.43	3.51	1.3	1.001	10	13.39	111.5	0	0	1	-0.316856	1.28258	7789.07	0.860796	0.830873	12.0958	4.5853	0.572239	0.462504	0.306299	-0.71152	5.29682	0.346921	0.967277
1	34	1	0	47	2	2	0	3	0	7	5	7.79	4.113	2.36	127	4.23	312	17	16	44	7.83	45	336	2.44	0.92	6.23	2.8	1.28	3.61	18.81	72.04	500	0	0	0	-0.461993	1.22569	46273.7	0.931709	0.910213	5.23558	4.18389	0.535871	0.334022	0.23963	-0.65162	4.83551	0.377073	0.763466
0	30	1	0	77	2	1	3	0	4	10	5	5.53	3.102	1.969	109	3.62	243	23	37	39.2	4.79	34.1	270	2.18	1.26	8.3	3.37	1.16	2.395	39.96	105.5	142.8	0	2	0	-0.160477	2.16723	144762	0.585856	1.135	3.67489	4.22562	0.703067	0.978848	0.897573	-0.679884	4.9055	0.480145	1.33446
1	11	4	0	51	2	3	3	3	0	11	5	7.61	6.819	0.449	140	4.7	237	43	25	45.5	3.88	37.6	189	2.26	1.07	7.9	2.88	1.13	0.7	10	7.46	59.67	0	0	2	-0.196268	1.28561	15613.5	0.724977	0.773153	13.7916	6.21446	0.519321	0.562069	0.448026	-0.518415	6.73287	0.325765	0.951161
0	12	1	1	46	2	2	0	3	1	8	5	7.44	5.93	1.071	145	4.64	203	10	14	41.7	5.98	54.7	352	2.26	0.99	7.7	3.16	1.2	0.63	10	6.08	72.94	0	0	0	-0.624154	1.06715	59106.3	0.988247	1.17451	9.57009	5.36586	0.647406	0.0610138	-0.201329	-0.624154	5.99002	0.479939	0.834625
1	7	1	1	45	2	2	0	3	0	7	5	5.63	3.046	2.072	167	5.38	82	19	22	44.1	4.61	67.8	403	2.3	1.21	9.74	3.6	1.43	0.966	10	6.01	13.39	0	0	0	-0.293963	1.39257	6365.2	0.815735	0.793663	9.24614	4.30928	0.570568	0.494873	0.340967	-0.750319	5.0596	0.338623	0.967572
1	25	1	1	44	2	1	3	0	4	10	5	5.23	2.704	2.238	136	6.28	185	26	21	21	7.76	64	312	2.43	1.1	6.56	4.33	1.43	2.003	10.78	22.06	64.33	2	0	2	-0.202359	1.54027	16534.3	0.643092	0.943922	3.72751	3.91217	0.543935	0.734055	0.741563	-0.516999	4.42917	0.373123	1.01236
0	3	1	0	48	2	3	3	0	0	8	5	3.48	1.611	1.35	122	4.35	255	37	33	44.1	5.42	52.5	208	2.17	1.32	10.81	3.44	1.41	1.325	10	9.77	7.68	0	0	1	0.0101559	1.45735	2553.9	0.465403	0.851289	2.1338	2.11	0.457775	0.78076	0.81888	-0.614123	2.72412	0.351699	0.949633
1	7	4	0	50	2	2	0	2	3	9	5	7.88	3.286	3.893	134	4.31	317	63	33	46.3	3.5	47.1	299	2.38	0.91	9.79	2.33	1.2	1.417	170.5	152.1	0.3	2	0	1	-0.050488	1.00741	2713.41	0.592848	0.610326	3.35429	2.22806	0.338473	0.448516	0.397084	-0.314963	2.54302	0.246567	0.612956
1	26	1	0	50	2	2	3	0	4	11	5	4.7	2.773	1.589	117	4.1	324	8	14	42.5	4.7	53.1	200	2.4	0.96	6.69	3.15	1.23	2.034	16.54	9.84	500	1	0	0	0.110541	1.70517	76109.9	0.359025	0.872065	7.71997	5.71667	0.542138	0.919978	0.858025	-0.636943	6.35361	0.355854	1.17933
1	13	2	1	39	2	2	3	2	3	12	5	6.78	4.665	1.437	178	5.64	169	139	54	39.1	7.5	81.6	517	2.17	1.23	7	3.36	1.04	1.895	10	6.32	18.87	0	0	0	0.116104	1.57603	20623.6	0.326505	0.716674	14.2924	5.46846	0.553169	0.819353	0.620996	-0.574246	6.0427	0.305436	1.19438
0	14	3	0	63	2	2	0	3	3	10	5	6.66	4.362	2.011	145	4.67	213	15	18	43.9	4.9	67.3	462	2.53	1.07	10.3	3.26	1.49	1.725	10	87.89	17.95	0	0	0	0.0569001	0.962436	11200.3	0.349781	0.425047	19.2479	3.8084	0.326225	0.473411	0.389546	-0.904076	4.71248	0.186544	0.70696
0	13	1	0	54	2	3	0	3	3	11	5	7.24	3.91	2.802	154	5.16	260	13	18	44.4	6	61.1	356	2.5	1.12	8.11	3.82	1.44	2.513	10	18.2	37.23	0	0	0	-0.153365	2.06097	15153.4	0.640548	1.02621	5.63049	4.86049	0.68939	0.853653	0.703807	-0.571495	5.43198	0.436295	1.26705
1	17	1	1	53	2	2	0	0	4	8	5	5.55	3.374	1.632	173	5.45	153	47	34	45.8	6.6	72.3	343	2.42	1.08	7.6	3.53	1.32	1.86	10	9.4	51.31	0	0	2	-0.14544	1.56553	23872.8	0.638667	0.897216	8.18036	4.61189	0.563099	0.687547	0.605717	-0.708809	5.3207	0.376073	1.03249
1	7	1	0	48	2	2	3	0	1	8	5	6.29	3.548	2.352	141	4.8	371	57	23	47.5	3.2	52.8	346	2.45	1.16	10.2	3.01	1.35	3.091	10.4	8.01	45.75	0	0	0	-0.317712	0.989307	7962.26	0.875236	0.674591	15.3603	4.59415	0.494143	0.394242	0.272555	-0.781493	5.37565	0.282698	0.88561
1	11.3	1	1	47	2	2	3	0	3	10	5	4.67	2.363	1.859	146	4.37	242	39	21	43.4	3.6	60.6	305	2.38	1.2	7.49	3.48	1.26	2.042	10	5	102.1	0	0	0	-0.0425118	1.42302	13859.1	0.528325	0.724343	3.92887	3.17492	0.458411	0.630609	0.54707	-0.766855	3.94178	0.306664	0.86677
1	16	1	0	49	2	3	3	3	0	11	5	6.88	5.263	1.3	140	4.78	320	13	24	46.3	6	52.3	257	2.53	1.06	7.62	3.18	1.3	0.805	10	10.32	77.7	0	1	0	-0.543388	1.44228	14425.2	0.999706	1.23167	6.85015	5.09403	0.668449	0.255642	0.0207901	-0.576829	5.67086	0.490364	0.883529
1	16	3	0	22	2	2	0	2	3	9	5	6.24	3.625	2.072	130	4.41	200	10	16	46.9	3.9	48.2	269	2.48	1.08	7.05	3.31	1.25	2.247	10	11.53	44.98	0	1	0	0.145991	1.0202	21682.2	0.263667	0.397366	22.867	4.29846	0.304798	0.575341	0.50362	-0.76795	5.06641	0.176477	0.752838
1	12	3	0	39	2	2	0	2	3	9	5	10.1	5.969	3.202	133	4.39	309	21	16	45.3	3.8	42.4	288	2.31	1.11	8.3	3.3	1.38	1.294	10	8.53	6.9	1	0	0	0.0140496	0.847159	13478.7	0.456559	0.416555	21.8703	4.4087	0.347718	0.44016	0.326466	-0.902371	5.31107	0.176381	0.757291
0	11	4	0	48	2	2	3	2	4	13	5	5.19	2.818	1.91	138	4.47	262	13	19	44.6	4.7	57.7	332	2.45	0.88	7.22	2.75	1.31	0.698	31.71	8.6	1.28	0	0	0	-0.0774706	1.56042	10781.1	0.708633	0.883359	5.83964	4.10008	0.547141	0.572033	0.327402	-0.316714	4.41679	0.370911	0.907218
1	22	1	0	50	2	2	3	3	4	14	5	5.48	3.737	1.332	144	5.06	237	43	32	44.2	4.7	54.2	319	2.39	1.18	8	2.69	1.06	2.001	10	15.09	32.57	0	0	0	-0.586224	0.666247	10034.1	0.967274	0.595437	16.5922	4.50579	0.41083	0.000678784	-0.113981	-0.72995	5.23574	0.256293	0.604005
0	25	3	0	49	2	2	0	0	4	8	5	5.07	3.194	1.43	134	4.93	201	47	31	49.1	4.8	59.4	339	2.61	1.18	7.3	2.63	0.95	2.076	1538	33.31	0.62	1	0	0	-0.288403	1.28881	54195.2	0.800279	0.763962	7.83905	5.67543	0.514799	0.454223	0.327695	-0.608774	6.2842	0.330559	0.835838
1	31	1	0	32	2	2	0	3	1	8	4	6.13	3.825	1.9	132	4.34	192	17	20	44	3.5	47.8	285	2.49	0.85	6.54	3.2	1.12	2.083	10	9.07	500	0	0	1	-0.251771	1.79319	69128	0.667472	0.957765	8.52114	5.98664	0.663733	0.802164	0.705994	-0.614168	6.60081	0.423613	1.22697
1	19	3	0	49	2	2	0	0	4	8	5	5.07	3.194	1.43	134	4.93	201	47	31	49.1	4.8	59.4	339	2.61	1.18	7.3	2.63	0.95	2.076	1538	33.31	0.62	1	0	0	-0.157615	1.36917	52272.2	0.767301	0.709632	9.36004	4.65928	0.513391	0.496759	0.336977	-0.824239	5.48352	0.307181	0.88938
0	12	2	0	37	2	3	3	0	3	11	5	6.35	3.854	2.038	131	4.19	303	41	29	49.3	4.9	49.1	384	2.49	1.11	7.7	3.27	1.3	1.577	10	11.86	15.01	1	1	2	-0.189068	0.828224	9865.01	0.869426	0.552615	48.6725	6.00949	0.351396	0.297261	0.193927	-0.474274	6.48376	0.22695	0.646249
0	19	4	1	34	2	2	0	0	3	7	5	6.17	2.758	2.82	160	5.02	251	42	22	49.5	4.1	56.8	269	2.46	0.88	8.12	2.93	1.38	1.181	10	5.56	151.5	0	0	2	0.402601	1.84772	50716.4	0.106876	0.742631	4.5718	4.1559	0.465842	1.0853	1.02481	-0.360102	4.516	0.313086	1.24404
0	23	1	0	40	2	2	0	0	4	8	5	7.15	5.312	1.509	104	4.6	460	11	15	49.1	4.1	53.1	234	2.48	0.87	6.45	2.35	1.11	1.587	10	18.79	165.3	0	0	0	-0.521571	0.803925	36444.3	0.937783	0.711239	17.102	5.75885	0.515577	0.0197266	-0.248946	-0.558806	6.31765	0.303127	0.783657
1	15	1	0	52	2	3	3	2	3	13	5	6.76	3.454	3.049	143	4.86	320	16	19	45.4	4.3	53	229	2.49	1.26	10.66	2.68	1.2	2.412	10	9.08	35.21	3	1	1	-0.270245	1.62074	24085.8	0.796994	1.03774	8.73555	5.24129	0.633193	0.603406	0.467701	-0.639219	5.88051	0.440451	1.03203
1	15	4	0	54	2	2	3	3	1	11	5	4.16	2.654	1.24	121	4.46	222	10	15	45	3.8	46.2	247	2.43	0.98	11.08	2.7	1.52	3.757	10	12.06	22.65	0	0	0	0.536228	1.89954	72562.9	0.0474108	0.729663	3.60556	3.7045	0.431829	1.17596	1.13148	-0.71188	4.41638	0.303567	1.29702
0	12	2	0	60	2	2	0	0	3	7	5	4.91	2.642	1.989	127	4.18	218	25	23	47.4	4.8	42.4	352	2.44	1.31	8.1	3.51	1.33	2.291	505.3	17.86	1	0	0	0	-0.0973108	1.29758	9998.73	0.678562	0.735529	6.25111	4.85848	0.446415	0.514465	0.40148	-0.541097	5.39958	0.300859	0.781439
0	11.6	1	0	55	2	3	3	2	3	13	5	6.1	4.258	1.501	142	4.93	198	14	20	48.9	4.5	48.8	196	2.47	1.16	8.82	3.01	1.18	1.075	10	12.6	13.9	0	0	0	-0.0287313	1.7464	19888.3	0.489249	0.968256	5.4664	4.00567	0.590924	0.815981	0.688495	-0.566651	4.57232	0.404929	1.12415
1	18	1	0	53	2	2	3	0	4	11	5	6	3.66	1.962	102	4.25	236	23	18	43.3	3	50.6	321	2.44	0.98	6.9	3.02	1.12	1.893	10	18.01	500	0	0	1	-0.181	1.3461	29589.1	0.706437	0.808465	11.3919	5.05156	0.504154	0.574114	0.515178	-0.675062	5.72663	0.332455	0.90444
0	39	1	1	34	2	2	0	0	3	8	5	8.29	5.181	2.578	170	5.71	271	32	25	49.3	5.8	70.3	475	2.43	1.12	9.26	3.83	1.5	2.79	10	9.36	7.68	0	0	1	-0.448139	1.76035	55922.8	0.772838	1.09125	4.77466	5.96948	0.665152	0.673167	0.565169	-0.552068	6.52154	0.457693	1.09144
1	29	5	0	42	2	2	0	3	4	11	5	4.41	2.664	1.429	99	4.39	404	37	22	47.2	5.2	43.4	217	2.47	0.89	6.3	2.98	1.31	1.913	10	10.18	114.4	0	2	0	0.244002	1.58988	12297.4	0.121409	0.687893	6.73484	4.28164	0.445302	0.88243	0.782353	-0.354166	4.6358	0.301529	1.06227
1	11	1	1	45	2	2	0	0	3	7	5	5.61	2.715	2.132	149	5.03	309	20	15	44.6	6.4	67.1	288	2.39	1.05	8.57	3.07	1.35	0.398	10	5	8.4	0	0	1	-0.569159	1.6453	93624.6	0.862505	1.32867	5.84495	6.07421	0.708924	0.593745	0.6032	-0.569159	6.64337	0.605095	1.07038
1	19	1	0	53	2	2	3	3	3	13	5	6	3.66	1.962	102	4.25	236	23	18	43.3	3	50.6	321	2.44	0.98	6.9	3.02	1.12	1.893	10	18.01	500	0	0	1	-0.542752	0.835891	5104.67	0.998631	0.649931	14.0764	4.20372	0.443455	0.121298	0.0284001	-0.81848	5.0222	0.283421	0.656389
1	17	1	0	53	2	2	0	0	4	8	5	4.87	3.755	0.818	134	4.45	164	16	23	49.3	7	58.5	349	2.6	1.13	8.1	3.41	1.12	0.682	10	8.49	137.8	0	0	0	-0.462256	1.09868	8632.47	0.982583	0.865097	3.20503	2.86649	0.497011	0.239607	0.101938	-0.932417	3.7989	0.359144	0.657771
0	11	2	0	44	2	2	3	2	3	12	5	3.35	1.578	1.591	113	4.36	360	22	21	40.8	3	42	184	2.31	1.41	11.1	2.89	1.21	0.977	10	8.67	5.81	0	0	0	-0.348027	1.86265	46673.7	0.785753	1.27551	7.77186	5.72416	0.721741	0.78613	0.762998	-0.566056	6.29022	0.524113	1.22401
0	15.5	1	0	49	2	3	0	3	0	8	5	6.93	4.061	2.412	123	4.13	232	11	16	42.9	2.9	39.6	207	2.44	0.86	6.9	2.57	1.08	2.401	10	187.1	38.35	0	0	0	-0.361335	0.796755	5149.83	0.999811	0.531582	17.6525	4.02422	0.406234	0.15338	-0.000618794	-0.816977	4.8412	0.229971	0.655863
1	18.2	1	1	34	2	2	0	2	4	10	5	6.11	3.092	2.279	161	5.14	283	25	20	43.9	4.7	63.2	391	2.38	1.18	8.59	3.74	1.25	1.238	10	9.15	27.47	0	0	0	-0.249369	1.13064	16997.8	0.824548	0.734811	7.82436	3.81898	0.457863	0.402403	0.30622	-0.751192	4.57017	0.303137	0.737362
1	5.8	1	1	56	2	2	0	0	0	4	4	7.85	4.31	2.928	159	5.19	262	9	21	45	4	66.2	549	2.5	1.08	5.1	3.34	0.98	6.875	1186	337.4	1.43	0	0	0	-0.447238	0.862554	27658.5	0.982011	0.643406	16.0357	5.09065	0.423505	0.176256	0.0812746	-0.768941	5.85959	0.278125	0.626723
0	10	5	0	44	2	3	0	2	3	10	5	7.66	4.382	2.727	127	4.13	302	16	16	42.9	6.7	53.9	385	2.39	0.72	6.72	2.92	1.01	1.822	10	6.93	19.7	0	0	0	0.0104569	1.21758	15231.1	0.416969	0.616402	19.9723	5.94332	0.458428	0.562754	0.370024	-0.605945	6.54927	0.262827	0.918195
0	10	1	0	57	2	2	0	3	4	11	5	9.28	5.865	2.914	136	4.8	248	19	21	48.5	6	53.1	323	2.47	0.98	8.71	3.34	1.36	3.642	10	7.71	56.02	0	0	0	-0.0254693	2.06432	11690	0.507471	0.961305	7.19519	4.71836	0.703619	0.853633	0.622367	-0.610612	5.32898	0.442202	1.30531
0	13.7	5	0	23	2	3	0	2	3	10	5	5.67	3.215	1.939	131	4.52	362	17	16	44.4	4.9	43.6	360	2.48	0.95	6.47	2.88	1.22	2.051	12.17	9.86	1.71	3	1	1	-0.0773607	0.970521	15212.1	0.648623	0.564244	19.7832	6.07559	0.361815	0.413556	0.325671	-0.775949	6.85154	0.232549	0.662883
0	13.7	4	0	25	1	2	0	0	3	6	4	5.65	3.65	1.599	142	4.67	320	8	15	45.8	4.4	65.3	351	2.46	1.06	9.51	3.16	1.32	1.422	10	6.8	11.63	1	0	1	-0.339017	2.35429	25303.4	0.841452	1.51735	2.603	3.83371	0.83765	0.779893	0.533462	-0.642488	4.47619	0.622196	1.27432
1	24	3	0	24	2	2	3	3	3	13	5	4.9	2.822	1.671	136	4.46	309	20	19	46.5	3.7	48.9	258	2.35	1.39	9.41	3.73	1.38	2.674	10.66	13.14	4.85	0	0	1	0.112262	1.04273	48866.9	0.297491	0.453888	23.158	5.05965	0.307508	0.559577	0.520762	-0.727431	5.78708	0.194446	0.719111
1	18	2	1	61	2	2	0	2	4	10	5	6.3	4.278	1.827	160	5.09	201	25	19	41.1	5.02	61.6	353	2.23	1.04	6.69	3.35	1.14	1.13	10	11.78	32.7	0	0	2	-0.597882	1.69908	49408	0.98299	1.70662	2.38578	5.5025	0.816542	0.46624	0.326663	-0.734554	6.23705	0.689932	1.02644
1	13	3	0	65	1	2	0	2	3	8	5	4.6	3.123	1.182	128	3.9	225	12	11	43.1	4.66	36.8	191	2.34	0.91	7.03	3.07	1.42	1.045	10	8.94	12.34	0	0	0	-0.653152	1.16051	13618.2	0.991538	0.864978	6.06746	4.53672	0.554609	0.226176	0.100216	-0.681054	5.21777	0.386293	0.755878
0	7.9	2	0	48	2	3	3	2	3	13	5	6.99	4.383	1.887	150	5.03	236	29	29	44.7	4.91	61.6	299	2.37	0.9	8.86	2.75	1.29	2.458	616.1	9.7	13.68	0	0	2	-0.151309	1.16614	7136.14	0.740743	0.724389	15.9327	5.48278	0.436621	0.473493	0.395162	-0.685064	6.16784	0.29902	0.767707
0	8.4	3	0	55	2	3	3	3	4	15	5	4.33	2.611	1.528	144	4.99	212	24	25	43.1	4.76	61.1	318	2.33	0.81	5.9	3	1.14	0.679	10	9.72	7.68	0	0	0	-0.428322	0.854822	6023.52	0.999898	0.69249	6.17285	3.36001	0.428737	0.145807	0.0197603	-0.754199	4.11421	0.296524	0.577183
0	20	1	0	62	2	2	3	3	4	14	5	9.99	7.173	2.398	138	4.65	296	20	20	44.4	4.97	62.1	335	2.41	1.19	9.14	3.27	1.22	2.021	10	9.34	0.54	0	1	0	0.0623513	1.71934	25376.7	0.353097	0.929529	4.64999	4.48772	0.533417	0.883324	0.830223	-0.442827	4.93054	0.378916	1.1164
1	11	1	0	57	2	2	0	3	0	7	5	5.27	2.572	2.14	116	4.02	233	21	25	43.7	4.08	56	212	2.41	1.19	13	3.62	1.2	1.566	10	13.99	0.56	0	0	0	0.67691	1.88112	9239.2	0.0166325	0.618051	5.7117	4.65795	0.39109	1.23033	1.1594	-0.0596052	4.71756	0.256189	1.33475
0	11	1	0	45	2	3	3	2	3	13	5	5.38	3.588	1.48	156	5.18	275	14	20	48.6	2.66	62.2	417	2.49	1.07	7.9	3.34	1.37	1.26	10	22.66	16.55	0	0	1	-0.217394	0.943181	6298.02	0.813274	0.588025	4.69408	2.8001	0.376449	0.334698	0.277784	-0.743522	3.54362	0.244946	0.601351
1	31	1	0	17	2	2	0	3	4	11	5	4.82	3.369	1.171	151	4.92	272	10	17	50.8	2.7	47.4	304	2.47	1.29	8.32	3.75	1.25	3.408	18.75	8.83	337	0	0	0	-0.466378	1.79243	43241.6	0.678711	0.973997	3.82231	4.27705	0.661016	0.955023	1.11711	-0.687999	4.96505	0.45868	1.28533
0	13	1	0	41	2	2	0	3	1	8	5	5.16	3.627	1.321	133	4.49	295	30	25	48	3.6	48.4	253	2.5	1.43	10.9	3.63	1.51	1.151	10	13.75	32.47	2	0	2	-0.152677	1.39847	19218.8	0.753687	0.855803	5.8953	3.68061	0.522829	0.53248	0.400029	-0.865847	4.54645	0.35815	0.863872
1	19	3	0	47	2	2	0	0	3	7	5	10.19	7.897	1.855	146	4.8	347	39	29	44.5	2.1	40.1	421	2.45	1.07	7.64	3.23	1.35	0.725	406.4	8.02	17.61	0	0	0	-0.21232	0.665722	5505.17	0.963491	0.39721	14.6884	3.88521	0.299817	0.180454	0.0803608	-0.693153	4.57836	0.168313	0.485923
0	18	1	0	30	2	2	3	0	3	10	5	5.1	2.178	2.55	132	4.56	267	44	38	39.5	5.4	24.7	317	2.33	5.03	21.09	20	4.44	0.008	1452	584.8	1.4	0	0	0	-0.107275	1.90353	31410.6	0.651395	0.952488	6.70343	4.71866	0.647531	0.727569	0.527717	-0.678768	5.39743	0.405301	1.14562
1	10	3	1	35	2	2	0	0	3	7	5	5.97	4.155	1.51	163	5.17	141	120	53	43.4	4	64.4	300	2.36	1.08	6.59	3.13	1.17	1.673	10	9.43	38.84	0	0	0	-0.145532	1.11942	9760.62	0.696812	0.711536	3.38996	3.09591	0.409377	0.469047	0.434239	-0.725302	3.82121	0.293749	0.693684
0	11	3	0	49	2	2	3	3	0	10	5	6.53	4.029	1.907	137	4.35	287	13	16	48.9	4.3	47	196	2.63	1.21	8.8	3.39	1.2	1.968	10	8.68	13.23	0	0	0	0.186839	0.859053	10740.7	0.181053	0.326504	37.1663	4.1433	0.244619	0.568619	0.551755	-0.75426	4.89756	0.138767	0.735182
1	13.6	2	1	48	2	2	0	2	3	9	5	8	4.456	2.832	135	4.47	256	15	17	42	6	120.1	481	2.45	1	6.06	3.34	1.31	2.342	10	17.27	18.13	2	1	0	0.183315	1.53833	25662.7	0.241843	0.725068	2.81739	3.40171	0.415955	0.856061	0.859116	-0.543386	3.94509	0.30052	0.998536
1	12	1	0	37	2	2	3	3	0	10	5	4.6	2.838	1.191	109	3.86	276	10	16	45	3.8	46.5	288	2.48	1.03	7.4	2.98	1.13	1.854	10	13.68	19.01	0	0	0	0.0519488	1.34154	24272.5	0.392842	0.625605	10.557	4.31173	0.451002	0.692585	0.589008	-0.74338	5.05511	0.263055	0.965874
0	28.7	3	0	25	2	2	3	3	3	13	5	6.06	3.588	2.073	140	4.84	211	6	10	48.2	4	48.7	332	2.48	1.48	10.78	4	1.6	0.854	10	8.96	2.26	0	0	0	-0.0844836	0.792801	26292	0.673586	0.469245	15.2442	4.26113	0.293339	0.348183	0.303154	-0.941366	5.2025	0.193171	0.535934
1	18	1	1	29	2	2	0	3	3	10	5	8.47	4.43	3.303	140	4.61	317	26	21	49.6	6.6	47.1	313	2.52	1.3	9.5	4.3	1.66	2.161	10	18.44	49.57	0	0	0	0.17353	1.59133	21671.3	0.307436	0.653598	12.3567	5.20364	0.481889	0.874561	0.775789	-0.607694	5.81134	0.280535	1.13435
0	25	1	0	33	2	2	3	3	1	11	5	5.61	3.215	1.952	140	4.31	213	7	12	46.2	3.2	50.7	220	2.36	1.08	8.83	3.02	1.34	3.062	375.7	10.47	41.92	0	0	0	-0.252085	1.28185	43609.8	0.808059	0.776435	5.60312	4.00884	0.490196	0.461602	0.353914	-0.820208	4.82905	0.325642	0.796364
1	10.3	1	0	58	2	2	3	2	3	12	5	4.06	1.839	1.851	132	4.48	219	24	26	41.5	7.1	51	239	2.45	0.87	7.2	2.86	1.16	0.872	1112	7.68	44.62	0	0	1	-0.0391373	1.38472	3946.54	0.576084	0.694865	4.19899	3.16612	0.44593	0.504885	0.317827	-0.483599	3.64972	0.296032	0.759369
1	12.2	1	1	28	2	2	3	3	3	13	5	5.59	3.058	2.152	161	5.26	222	19	16	47.5	5	84.7	513	2.42	1.11	7.77	3.56	1.35	1.435	10	8	37.3	0	0	1	0.0510324	1.18539	7853.77	0.382737	0.596017	5.63315	3.45409	0.368632	0.595806	0.531691	-0.602663	4.05676	0.249775	0.769894
0	14	1	0	45	2	2	3	0	3	10	5	6.32	3.432	2.218	127	4.46	306	15	18	42.6	4.3	51.2	239	2.31	1.29	8.3	3.72	1.13	2.668	10	12.95	64.95	0	0	1	-0.292269	0.668201	4579.89	0.918283	0.505048	4.5788	2.68935	0.301103	0.185376	0.169343	-0.680664	3.37002	0.209601	0.427475
1	9	1	0	42	2	2	3	2	3	12	5	6.49	4.167	1.973	138	4.49	335	14	20	47.5	3.7	57.2	245	2.47	1.01	8	3.65	1.58	1.686	10	12.41	13.37	0	0	1	0.0405372	1.45301	13555.4	0.399991	0.716182	11.198	4.37742	0.485701	0.709151	0.597568	-0.695539	5.07296	0.304735	0.995398
1	12	2	1	41	2	2	0	0	3	7	5	6.68	3.647	2.518	172	5.35	259	37	21	47.1	4	57.3	409	2.55	1.35	7.83	3.95	1.31	1.307	10	7.13	8.8	0	0	1	0.359257	1.52887	11735	-3.20343e-16	0.513207	8.73258	4.65103	0.371487	0.841706	0.695999	0.0127056	4.63832	0.226388	0.986188
0	12	1	1	34	2	2	3	0	1	8	5	7.81	5.475	1.648	168	5.21	216	95	40	47.7	5.9	71.9	421	2.48	1.14	7.46	3.62	1.23	1.107	10	9.65	9.17	0	0	2	-0.0975763	1.80804	20116.3	0.557541	0.952806	4.46171	3.73129	0.606281	0.835004	0.767007	-0.768069	4.49936	0.39939	1.15852
1	14	1	0	47	2	2	0	0	3	7	5	2.99	1.821	0.84	137	4.46	219	15	18	46.2	7.2	48.3	180	2.33	0.9	6.75	3.26	1.13	1.138	1910	205.8	0.51	0	3	1	-0.116298	1.32397	9494.48	0.648704	0.701184	10.4239	4.0908	0.489461	0.547556	0.414328	-0.741678	4.83248	0.29473	0.898834
0	15	1	0	63	2	2	3	0	5	12	5	6.69	3.158	3.011	127	4.05	268	91	54	42.2	6.9	50.3	358	2.36	1.08	7.74	3.06	1.1	2.55	10.72	23.23	112.9	3	0	2	-0.296168	1.76998	45253.1	0.754343	1.03308	6.18491	4.52485	0.679227	0.701615	0.5546	-0.640526	5.16538	0.438041	1.16466
0	44	4	1	12	2	1	0	0	3	6	4	5.22	2.547	1.848	150	5.34	197	15	19	47.9	4.5	44.1	512	2.57	1.18	7.22	3.88	1.27	1.661	10.5	7.35	5.5	0	0	1	0.747412	2.61793	380948	0.0878785	1.01109	2.83653	3.52791	0.570722	1.76078	1.82591	-0.600707	4.12861	0.414291	1.89704
0	15	1	1	41	2	2	3	2	4	13	5	5.27	3.03	1.729	156	4.82	264	20	24	46.9	4.6	75	450	2.35	1.06	7.2	3.71	1.31	1.429	10	10.37	11.07	0	0	0	-0.0340249	1.32104	11733.2	0.517044	0.657603	5.61987	3.89166	0.433633	0.615383	0.543868	-0.711555	4.60322	0.280008	0.849523
0	18	1	1	39	2	2	3	3	4	14	5	4.54	2.551	1.689	159	5.11	170	47	27	46.4	4.3	78.4	352	2.43	1.04	7.07	3.33	1.2	0.99	10	8.09	17.16	0	0	1	-0.12928	1.44261	25778.2	0.603641	0.714496	7.98028	4.46391	0.52177	0.631734	0.544388	-0.741705	5.20561	0.310122	0.979018
0	9	1	1	54	2	2	0	0	3	7	5	7.22	3.451	3.011	158	5.2	308	28	21	42.6	4.9	70	598	2.46	1.19	9.29	3.97	1.49	0.024	950.6	11.77	4.07	0	0	0	0.486837	1.88151	19619.9	0.151674	0.725797	4.5966	2.66423	0.451636	1.15944	1.18417	-0.964757	3.62899	0.307279	1.30154
0	12	1	0	30	2	2	3	0	3	10	5	7.73	5.241	1.94	147	4.65	275	23	16	45.8	4.1	59.6	273	2.6	0.97	5.9	3.32	1.05	1.471	30.64	8.19	0.31	0	0	1	-0.28971	0.7631	5452.27	0.947127	0.490101	5.86418	2.75981	0.332885	0.184196	0.109632	-0.779812	3.53962	0.214212	0.485261
0	14	4	0	65	2	2	3	2	3	12	5	6.35	3.867	2.057	138	4.57	329	12	15	45.7	4.5	42.4	339	2.49	1.04	10.83	2.82	1.43	1.571	10	8.46	22.96	0	0	0	0.890042	1.918	53305.6	0.0815668	0.532335	6.13253	3.09281	0.334694	1.33634	1.29388	-0.688605	3.78141	0.215533	1.41067
0	11	6	0	62	2	2	0	3	3	10	5	6.46	4.671	1.221	166	5.19	258	88	43	42.2	6.8	75.8	309	2.28	0.79	6.2	2.91	1.22	2.474	10	8.66	41.03	0	0	0	0.823597	2.22575	8293.95	0.0140288	0.646341	7.89922	5.00027	0.475747	1.47281	1.34098	-0.283856	5.28413	0.283402	1.62137
1	13	1	0	25	2	3	3	2	3	13	5	7.76	5.44	1.847	138	4.34	271	13	16	45.2	3.9	45.9	311	2.38	0.82	7.81	2.93	1.29	1.69	2187	364.9	0.43	1	0	0	-0.570636	0.750322	3839.33	0.996579	0.704511	4.26126	3.6124	0.402878	0.0440296	-0.0422531	-0.636684	4.24908	0.294044	0.503144
0	18	1	0	52	2	3	0	3	4	12	5	4.85	1.901	2.241	148	5.24	255	30	21	39.7	3.7	53.8	250	2.37	1.02	6.6	2.88	0.98	1.376	10	15.51	10.55	0	0	0	-0.348098	1.11072	7842.46	0.944556	0.763102	5.05502	4.36004	0.46496	0.303125	0.187768	-0.60513	4.96517	0.316543	0.671759
1	12	5	1	44	2	2	0	2	3	9	5	5.2	3.198	1.711	159	5.4	281	18	21	45.1	3.7	63.2	354	2.37	0.72	5.72	2.97	1.26	1.41	37.38	12.93	18.72	0	0	0	-0.108914	1.32936	29201.3	0.629988	0.76873	10.8048	5.56977	0.499612	0.583452	0.461435	-0.753655	6.32343	0.318802	0.912592
0	18	1	0	45	2	2	0	3	3	10	5	5.63	3.536	1.52	139	4.74	180	16	16	44.7	5	57.2	274	2.38	0.78	7.05	2.98	1.25	2.607	10	12.08	54.88	0	0	0	-0.237638	0.716444	7149.88	0.871816	0.506248	4.58029	2.78038	0.306925	0.232782	0.190726	-0.880183	3.66056	0.20994	0.461908
0	10	1	0	45	2	2	0	0	6	10	5	4.19	1.848	1.881	107	3.89	155	7	13	36.2	5.91	45.8	207	2.07	0.94	6.43	3.07	1.07	1.277	10	10.97	6.73	0	0	1	-0.178977	1.32845	13212.9	0.680702	0.737024	8.91312	4.11152	0.525641	0.584701	0.473547	-0.795433	4.90695	0.311834	0.967276
1	14	1	0	67	2	3	3	0	3	11	5	5.36	3.731	1.329	127	4.32	235	14	24	44.7	4.55	69.5	330	2.27	1.24	8.91	3.94	1.46	1.144	10	11.76	97.62	0	1	1	-0.511255	0.483837	6527.09	0.92162	0.458058	8.41392	3.05844	0.311097	-0.061694	-0.147968	-0.969314	4.02775	0.201051	0.42873
1	11	1	0	54	2	2	3	0	3	10	5	5.64	2.91	2.329	130	4.21	229	21	22	39	7.18	63.2	274	2.16	0.92	6.78	3.13	1.23	2.131	10	10.5	37.88	0	0	1	-0.0997172	1.16011	9175.31	0.600352	0.629915	11.2114	3.73377	0.419648	0.510792	0.44021	-0.855616	4.58938	0.263624	0.794817
1	30	1	0	42	2	2	0	2	3	9	5	10.69	8.007	1.978	141	4.84	316	12	19	48	5.35	60.3	308	2.47	0.92	6.3	3.46	1.03	1.22	10	37.48	11.4	0	0	2	0.00970382	1.43837	41683.9	0.447457	0.734173	9.52166	4.37506	0.473668	0.712515	0.644665	-0.684785	5.05984	0.307454	0.973336
1	18	1	0	45	2	2	0	3	3	10	5	4.19	1.848	1.881	107	3.89	155	7	13	36.2	5.91	45.8	207	2.07	0.94	6.43	3.07	1.07	1.277	10	10.97	6.73	0	0	1	0.0777351	1.42046	19992.3	0.329081	0.672645	8.14848	3.94053	0.438014	0.688878	0.57871	-0.704513	4.64504	0.284583	0.912981
1	15	1	0	16	2	2	0	3	3	10	5	6.26	3.875	1.953	132	4.47	242	10	15	49.1	3.24	47.1	224	2.41	1.11	8.8	3.52	1.14	1.154	10.68	68.56	18.25	0	0	1	0.594628	2.44903	39784	0.0314041	0.850189	6.50748	4.75535	0.603095	1.42605	1.24558	-0.34828	5.10363	0.364639	1.65431
1	14	3	1	34	2	2	0	2	7	9	5	5.8	3.155	2.21	164	5.11	171	38	29	50.8	7.01	68.7	495	2.47	1.16	7.6	3.76	1.22	3.888	10	9.84	24.64	0	0	2	-0.0827857	1.01651	9866.3	0.594811	0.568603	3.98099	2.72232	0.342403	0.452709	0.428957	-0.670342	3.39266	0.235722	0.631276
1	13	1	0	62	2	2	3	3	3	13	5	5.28	3.638	1.331	136	4.49	230	58	35	46.5	7.57	65.5	476	2.42	1.4	11.58	3.43	1.27	1.622	10	8.83	24.35	0	1	2	-0.270693	1.00993	15656.1	0.784518	0.608822	13.3177	4.34796	0.416956	0.359243	0.296142	-1.00548	5.35344	0.261997	0.701321
1	12	3	0	52	2	2	3	2	4	13	5	5.55	2.858	2.37	140	4.55	289	23	26	48.3	6.21	50.4	249	2.44	0.95	7.92	3.53	1.43	1.995	10.66	10.3	38.84	0	0	0	-0.197293	1.36476	10186.1	0.671303	0.811653	3.46767	3.09526	0.487414	0.585045	0.553103	-0.687348	3.78261	0.34045	0.84926
1	18	1	1	35	2	2	0	0	4	8	5	5.59	2.633	2.571	171	5.38	240	32	33	49.1	6.09	77.4	380	2.33	1.31	8.7	4.92	1.6	0.827	10.79	15.1	12.35	0	0	1	-0.353823	1.54401	28380.9	0.786394	0.920729	5.99976	4.15587	0.597571	0.558192	0.435373	-0.635679	4.79155	0.385517	0.980318
1	16	1	0	25	2	2	0	2	1	7	5	6.46	4.231	1.757	138	4.71	256	10	15	48.7	2.7	66.8	416	2.4	1.07	7.7	3.51	1.26	0.554	10	8.09	45.22	0	0	1	-0.0785044	1.33901	22950.5	0.557623	0.698486	9.35806	4.56437	0.470305	0.63566	0.558351	-0.674272	5.23865	0.298576	0.924312
0	16	1	0	31	2	3	3	0	3	10	5	5.52	2.633	2.258	139	4.45	275	56	34	48.7	4.32	56	254	2.42	1.41	10	3.48	1.23	3.047	509.6	592.8	75.34	4	1	1	-0.254531	1.30454	11427.6	0.78398	0.856392	13.6246	4.99361	0.525777	0.523259	0.404232	-0.605871	5.59948	0.349465	0.910224
0	13	1	0	35	2	2	0	0	4	8	5	3.8	2.337	1.17	130	4.54	238	8	16	45.2	3.57	51.4	272	2.19	0.92	7.91	3.01	1.28	1.165	10	9.84	32.01	0	0	0	-0.303752	2.65074	29172.8	0.649845	1.35583	3.46609	4.45176	0.871539	1.17398	1.07231	-0.708476	5.16024	0.575455	1.63455
1	13	3	1	46	2	2	3	0	4	11	5	5.54	3.385	1.717	142	4.62	254	19	26	46.6	5.38	85.4	374	2.41	1.04	7.9	3.74	1.41	0.421	10	6.02	9.64	0	0	0	-0.213009	1.09734	20329.7	0.766356	0.700358	19.5321	5.09616	0.459206	0.477516	0.442165	-0.664852	5.76101	0.297395	0.844807
1	10	1	1	39	2	2	3	0	4	11	5	5.47	3.2	1.811	159	4.83	198	19	17	47.2	5.03	66.3	273	2.38	1.01	5.98	4.06	1.36	1.792	10	9.64	20.08	0	0	0	-0.198259	2.47492	15572.4	0.64513	1.63046	2.98945	5.48635	0.88072	1.19947	1.25225	-0.61956	6.10591	0.659981	1.60568
0	14	1	0	53	2	2	0	3	3	10	5	5.13	2.601	2.129	121	3.9	245	24	30	46.4	5.45	49.7	218	2.33	1.11	8.3	3.39	1.11	2.725	10.49	15.81	51.75	0	0	0	-0.235408	1.74345	38463	0.733895	0.96964	5.52203	4.35554	0.635968	0.668968	0.536346	-0.690545	5.04609	0.412572	1.08441
[truncated: 1,755 more columns]
