# Supplementary material for: Models of ultrasonic radiomics and clinical characters for lymph node metastasis assessment in thyroid cancer: a retrospective study
Source: PeerJ. 2023 Jan 12;11:e14546. doi: 10.7717/peerj.14546 (PMC9840861; doi:10.7717/peerj.14546)
Supplement: Supplemental Information 3 — WBC, white blood cell; NEUT, neutrophil; LYM, lymphocyte; HB, hemoglobin; RBC, red blood cell count; PLT, platelets; ALT, alamine aminotransferase; AST, asparate aminotransferase; ALB, albumin; BUN, blood urea nitrogen; CREA, creatinine; UA, uric acid; Ca, calcium ion; TT3, total triiodothyronine 3; TT4, total triiodothyronine 4; FT3, free triiodothyronine 3; FT4, free triiodothyronine 4; TSH, thyroid stimulating hormone; ANTITGAB, anti-thyroglobulin antibodies; ANTITPOAB, anti-thyroid peroxidase antibody; TG, thyroglobulin; URBC, urinary red blood cell; LNM, lymph node metastasis. [file peerj-11-14546-s003.xlsx]

## Sheet: Sheet1
	unit of Measurement	codebook
lymph		negative LNM: 0; positive LNM: 1.
size	mm
machine		type of brand: esaotemylab=1；SIEMENS=2；Philip=3；HITACHI=4；mindray=5；GEhealthcare=6
sex		female=0，male=1
age	year
composition		Predominately cystic: 1; Predominately solid: 2; Solid: 3.
echogenicity		Hyperechoic or isoechoic: 1; Hypoechoic: 2; Markedly hypoechoic:3.
shape		Wider-than-tall:0; Taller-than-wide:3.
margin		Smooth or ill-defined:0; Lobulated or irregular: 2; Extrathyroidal extension: 3.
echogenicfoci		No calcification: 0; Macrocalcifications: 1; Peripheral calcifications: 2; Microcalcifications:3.
score	the sum score of composition, echogenicity, shape, margin and echogenicfoci
TIRADS		TR3: 3 points; TR4: 4-6 points; TR5: ≥7 points.
WBC	×10^9/L
NEUT	×10^9/L
LYM	×10^9/L
HB	g/L
RBC	×10^12/L
PLT	×10^9/L
ALT	U/L
AST	U/L
ALB	g/L
BUN	mmol/L
CREA	umol/L
UA	umol/L
Ca	mmol/L
TT3	ng/ml
TT4	g/dl
FT3	pg/ml
FT4	ng/dl
TSH	μIU/ml
ANTITGAB	IU/mL
ANTITPOAB	IU/mL
TG	ng/ml
UWBC		negative: 0; positive(1+): 1; positive(2+): 2; positive(3+): 3; positive(4+): 4.
URBC		negative: 0; positive(1+): 1; positive(2+): 2; positive(3+): 3; positive(4+): 4.
UPRO		negative: 0; weakly positive(±): 1; positive(1+): 2.
